# Supplementary material for: Performance of copy number variants detection based on whole-genome sequencing by DNBSEQ platforms
Source: BMC Bioinformatics. 2020 Nov 11;21:518. doi: 10.1186/s12859-020-03859-x (PMC7659224; doi:10.1186/s12859-020-03859-x)
Supplement: Supplementary file 1 — Additional file 1. Table S1: Whole-genome sequencing data of NA12878 based on four sequencing platforms. Table S2: Number and length statistics of all 50 CNV sets. Table S3: Regional distribution of all 50 CNV sets across the genome. Table S4: List of the complete CNV benchmark of NA12878. Table S5: CNV detection tools using whole-genome sequencing data. [file 12859_2020_3859_MOESM1_ESM.xlsx]

## Sheet: Table S1
Table S1. Whole-genome sequencing data of NA12878 based on four sequencing platforms.
Platform	Dataset	Length	Average depth (X)	Mapping rate (%)	Mismatch rate (%)	Properly paired rate (%)	Coverage ≥ 1X (%)	Median insert size (nt)	Strategy	Site	ERR	CNSA_DataID	Description	Web
BGISEQ-500	BGISEQ-500_PE100	PE100	37.44	99.22	0.57	97.71	99.12	343	PCR	Gigadb	ERR1799697 ERR1799698	-	updated PE100 data for datanote	http://gigadb.org/dataset/100274
BGISEQ-500	BGISEQ-500_PE150-1	PE150	29.63	99.59	0.62	97.85	98.99	469	PCR	CNSA	ERR2618717	CNX0001345	the 1st NA12878 PE150 dataset from BGISEQ-500	https://db.cngb.org/search/experiment/CNX0001345/
BGISEQ-500	BGISEQ-500_PE150-2	PE150	29.51	99.57	0.6	97.67	98.97	455	PCR	CNSA	ERR2438054	CNX0001346	the 2nd NA12878 PE150 dataset from BGISEQ-500	https://db.cngb.org/search/experiment/CNX0001346/
DNBSEQ-G400	DNBSEQ-G400_PE100	PE100	31.09	99.56	0.57	98.26	99.09	387	PCR	CNSA	-	CNX0001989	a demo data of NA12878 WGS PE100 from DNBSEQ-G400	https://db.cngb.org/search/experiment/CNX0001989/
DNBSEQ-G400	DNBSEQ-G400_PE150_PCR-1	PE150	30.83	99.54	0.72	97.74	98.99	369	PCR	CNSA	-	CNX0023580	the 1st demo data of NA12878 PCR WGS PE150 from DNBSEQ-G400	https://db.cngb.org/search/experiment/CNX0023580/
DNBSEQ-G400	DNBSEQ-G400_PE150_PCR-2	PE150	30.77	99.55	0.73	97.74	98.99	369	PCR	CNSA	-	CNX0023581	the 2nd demo data of NA12878 PCR WGS PE150 from DNBSEQ-G400	https://db.cngb.org/search/experiment/CNX0023581/
DNBSEQ-G400	DNBSEQ-G400_PE150_PCRfree-1	PE150	31.13	99.6	0.88	97.56	98.98	403	PCRfree	CNSA	-	CNX0023582	the 1st demo data of NA12878 PCRfree WGS PE150 from DNBSEQ-G400	https://db.cngb.org/search/experiment/CNX0023582/
DNBSEQ-G400	DNBSEQ-G400_PE150_PCRfree-2	PE150	31.07	99.6	0.96	97.56	98.99	403	PCRfree	CNSA	-	CNX0023583	the 2nd demo data of NA12878 PCRfree WGS PE150 from DNBSEQ-G400	https://db.cngb.org/search/experiment/CNX0023583/
HiSeq2500	HiSeq2500_PE150	PE150	31.91	99.31	0.44	98.02	99	498	PCRfree	NCBI	-	-	downloaded PE148 data for comparsion	ftp://ftp.ncbi.nlm.nih.gov/giab/ftp/data/NA12878/NIST_NA12878_HG001_HiSeq_300x/
NovaSeq6000	NovaSeq6000_PE150	PE150	29.3	99.06	0.78	96.53	99.06	576	PCR	CNSA	ERR2438055	CNX0001347	a NA12878 PE150 dataset from NovaSeq6000, BaseSpace	https://db.cngb.org/search/experiment/CNX0001347/

## Sheet: Table S2
Table S2. Number and length statistics of all 50 CNV sets.
Tool	Dataset	CNV							deletion							duplication
		Number	Length (bp)	Min length (bp)	Max length (bp)	Mean length (bp)	Median length (bp)		Number	Length (bp)	Min length (bp)	Max length (bp)	Mean length (bp)	Median length (bp)		Number	Length (bp)	Min length (bp)	Max length (bp)	Mean length (bp)	Median length (bp)
BreakDancer	BGISEQ-500_PE100	2329	6620382	53	957655	2842.59	374		2329	6620382	53	957655	2842.59	374		0	0	0	0	0	0
	BGISEQ-500_PE150-1	1646	7417695	51	957543	4506.5	752		1646	7417695	51	957543	4506.5	752		0	0	0	0	0	0
	BGISEQ-500_PE150-2	2265	7682627	71	957582	3391.89	397		2265	7682627	71	957582	3391.89	397		0	0	0	0	0	0
	DNBSEQ-G400_PE100	2160	7409596	97	957527	3430.37	457		2160	7409596	97	957527	3430.37	457		0	0	0	0	0	0
	DNBSEQ-G400_PE150_PCR-1	1576	9113084	77	957456	5782.41	606		1576	9113084	77	957456	5782.41	606		0	0	0	0	0	0
	DNBSEQ-G400_PE150_PCR-2	1600	7588935	98	957550	4743.08	623		1600	7588935	98	957550	4743.08	623		0	0	0	0	0	0
	DNBSEQ-G400_PE150_PCRfree-1	1519	8529248	78	957586	5615.04	777		1519	8529248	78	957586	5615.04	777		0	0	0	0	0	0
	DNBSEQ-G400_PE150_PCRfree-2	1523	8195451	93	957447	5381.12	771		1523	8195451	93	957447	5381.12	771		0	0	0	0	0	0
	HiSeq2500_PE150	968	7033673	93	694087	7266.19	2051.5		968	7033673	93	694087	7266.19	2051.5		0	0	0	0	0	0
	NovaSeq6000_PE150	897	6315565	161	957646	7040.76	2140		897	6315565	161	957646	7040.76	2140		0	0	0	0	0	0
CNVnator	BGISEQ-500_PE100	5778	27065325	375	392700	4684.2	1650		4857	13176225	375	392700	2712.83	1500		921	13889100	975	317700	15080.5	6075
	BGISEQ-500_PE150-1	3617	30097350	600	617850	8321.08	3450		2881	14453400	600	617850	5016.8	3000		736	15643950	1350	293250	21255.4	9450
	BGISEQ-500_PE150-2	4241	32365050	450	585450	7631.47	3600		3444	17327700	450	585450	5031.27	3150		797	15037350	600	293100	18867.4	8550
	DNBSEQ-G400_PE100	4354	26744400	500	437100	6142.49	2100		3595	12343100	500	437100	3433.41	1900		759	14401300	1100	239000	18974	7500
	DNBSEQ-G400_PE150_PCR-1	2234	22786200	450	582450	10199.7	3300		1521	8808900	450	582450	5791.52	2400		713	13977300	1050	293100	19603.5	8100
	DNBSEQ-G400_PE150_PCR-2	2209	22682250	450	591300	10268.1	3300		1515	8860350	450	591300	5848.42	2400		694	13821900	1500	331200	19916.3	8550
	DNBSEQ-G400_PE150_PCRfree-1	2890	25781250	450	589800	8920.85	3150		2208	11474400	750	589800	5196.74	2550		682	14306850	450	309600	20977.8	9000
	DNBSEQ-G400_PE150_PCRfree-2	2860	25432650	750	465600	8892.53	3150		2188	11373600	750	465600	5198.17	2550		672	14059050	1350	309450	20921.2	8775
	HiSeq2500_PE150	2660	26490750	600	585900	9958.93	3600		1965	11284200	600	585900	5742.6	3000		695	15206550	1200	346650	21879.9	9000
	NovaSeq6000_PE150	1229	22537200	750	587700	18337.8	6000		632	6666600	750	587700	10548.4	3750		597	15870600	1500	371850	26583.9	10950
Pindel	BGISEQ-500_PE100	4924	12031866	51	920483	2443.51	133		3882	5652112	51	269849	1455.98	172		1042	6379754	51	920483	6122.6	92
	BGISEQ-500_PE150-1	4463	9207398	51	957565	2063.05	196		3967	4872528	51	269849	1228.27	216		496	4334870	53	957565	8739.66	146
	BGISEQ-500_PE150-2	4310	8238604	51	920483	1911.51	185		3867	4734089	51	230861	1224.23	194		443	3504515	53	920483	7910.87	161
	DNBSEQ-G400_PE100	4688	9030265	51	920483	1926.25	161.5		3743	4563363	51	299994	1219.17	230		945	4466902	52	920483	4726.88	95
	DNBSEQ-G400_PE150_PCR-1	4577	11810239	51	957565	2580.34	172		4043	6353355	51	560521	1571.45	177		534	5456884	51	957565	10218.9	156.5
	DNBSEQ-G400_PE150_PCR-2	4689	11209989	51	957565	2390.7	170		4098	5275285	51	560521	1287.28	172		591	5934704	54	957565	10041.8	157
	DNBSEQ-G400_PE150_PCRfree-1	4221	12073462	51	957565	2860.33	193		3746	4939141	51	302822	1318.51	203		475	7134321	51	957565	15019.6	178
	DNBSEQ-G400_PE150_PCRfree-2	4172	9836816	51	920483	2357.82	191		3705	5296118	51	560521	1429.45	205		467	4540698	54	920483	9723.12	171
	HiSeq2500_PE150	4045	10684760	51	957565	2641.47	114		3611	4445854	51	560521	1231.2	109		434	6238906	53	957565	14375.4	133
	NovaSeq6000_PE150	5730	9635717	51	920483	1681.63	310		5315	4786487	51	498119	900.562	314		415	4849230	53	920483	11684.9	143
DELLY	BGISEQ-500_PE100	1904	23380336	181	957627	12279.6	1181.5		1481	11728597	299	957627	7919.38	1234		423	11651739	181	804248	27545.5	942
	BGISEQ-500_PE150-1	1624	22425393	186	957532	13808.7	1585.5		1180	11594721	313	957532	9826.03	1976		444	10830672	186	920516	24393.4	722.5
	BGISEQ-500_PE150-2	2209	28010134	216	960103	12680	922		1889	12792697	216	957591	6772.21	849		320	15217437	236	960103	47554.5	2248
	DNBSEQ-G400_PE100	1745	23127143	174	957566	13253.4	1353		1385	10581697	306	957517	7640.21	1393		360	12545446	174	957566	34848.5	1150.5
	DNBSEQ-G400_PE150_PCR-1	1902	23605128	158	957564	12410.7	1138		1340	11714435	306	957559	8742.12	1505		562	11890693	158	957564	21157.8	529
	DNBSEQ-G400_PE150_PCR-2	1900	23930244	137	957559	12594.9	1152		1352	11341281	283	957559	8388.52	1468.5		548	12588963	137	875090	22972.6	541
	DNBSEQ-G400_PE150_PCRfree-1	1705	25508389	156	957564	14960.9	1377		1220	11768508	254	957559	9646.32	1745		485	13739881	156	957564	28329.7	651
	DNBSEQ-G400_PE150_PCRfree-2	1713	22300807	176	957564	13018.6	1345		1224	11895880	294	957559	9718.86	1745		489	10404927	176	957564	21278	614
	HiSeq2500_PE150	1709	29726703	194	997240	17394.2	1566		1146	14287571	464	957559	12467.3	2172.5		563	15439132	194	997240	27423	718
	NovaSeq6000_PE150	1773	28520391	162	957566	16086	1567		1261	14820864	470	957559	11753.3	1934		512	13699527	162	957566	26756.9	883
LUMPY	BGISEQ-500_PE100	2378	18102158	151	957637	7612.35	678.5		2032	8555635	173	957637	4210.45	609		346	9546523	151	693979	27591.1	907.5
	BGISEQ-500_PE150-1	1422	17636142	78	957592	12402.4	1702		1184	8975237	78	957533	7580.44	1669		238	8660905	188	957592	36390.4	1825
	BGISEQ-500_PE150-2	2202	22365513	185	957592	10156.9	766		1964	10824583	209	957592	5511.5	646.5		238	11540930	185	957564	48491.3	2426.5
	DNBSEQ-G400_PE100	1889	18246958	144	957523	9659.59	985		1600	9040784	144	957523	5650.49	981.5		289	9206174	173	957485	31855.3	1110
	DNBSEQ-G400_PE150_PCR-1	1609	17616370	179	957672	10948.6	1168		1344	9045070	179	957456	6729.96	1142.5		265	8571300	217	957672	32344.5	1452
	DNBSEQ-G400_PE150_PCR-2	1533	20152801	88	957641	13146	1315		1279	11261128	88	957558	8804.63	1318		254	8891673	315	957641	35006.6	1269
	DNBSEQ-G400_PE150_PCRfree-1	1463	18580769	217	957633	12700.5	1464		1235	10262524	256	957582	8309.74	1421		228	8318245	217	957633	36483.5	1793.5
	DNBSEQ-G400_PE150_PCRfree-2	1505	18416490	232	957575	12236.9	1329		1292	9717874	232	957447	7521.57	1280.5		213	8698616	315	957575	40838.6	1855
	HiSeq2500_PE150	1380	22245560	186	957645	16120	2013.5		1127	10799648	266	957532	9582.65	2003		253	11445912	186	957645	45240.8	2337
	NovaSeq6000_PE150	1350	22020672	207	957641	16311.6	2187.5		1086	11500313	207	957630	10589.6	2155		264	10520359	225	957641	39849.8	2461
			32365050

## Sheet: Table S3
Table S3. Regional distribution of all 50 CNV sets across the genome.
Tool	Dataset	Number									Ratio in total CNVs (%)
		Total CNVs	Upstream	Exonic	Intronic	Downstream	Intergenic	CGI	CGIshore		Upstream	Exonic	Intronic	Downstream	Intergenic	CGI	CGIshore
BreakDancer	BGISEQ-500_PE100	2329	66	533	723	70	937	29	71		2.83383	22.8854	31.0434	3.00558	40.2319	1.24517	3.04852
	BGISEQ-500_PE150-1	1646	45	422	480	61	638	29	51		2.7339	25.6379	29.1616	3.70595	38.7606	1.76185	3.09842
	BGISEQ-500_PE150-2	2265	72	543	698	70	882	38	72		3.17881	23.9735	30.8168	3.09051	38.9404	1.6777	3.17881
	DNBSEQ-G400_PE100	2160	73	508	672	69	838	29	66		3.37963	23.5185	31.1111	3.19444	38.7963	1.34259	3.05556
	DNBSEQ-G400_PE150_PCR-1	1576	49	391	453	54	629	22	53		3.10914	24.8096	28.7437	3.4264	39.9112	1.39594	3.36294
	DNBSEQ-G400_PE150_PCR-2	1600	50	391	481	54	624	25	59		3.125	24.4375	30.0625	3.375	39	1.5625	3.6875
	DNBSEQ-G400_PE150_PCRfree-1	1519	48	386	454	52	579	28	44		3.15997	25.4115	29.8881	3.4233	38.1172	1.84332	2.89664
	DNBSEQ-G400_PE150_PCRfree-2	1523	46	384	457	45	591	21	52		3.02035	25.2134	30.0066	2.95469	38.805	1.37886	3.41431
	HiSeq2500_PE150	968	31	292	246	34	365	15	28		3.20248	30.1653	25.4132	3.5124	37.7066	1.54959	2.89256
	NovaSeq6000_PE150	897	32	269	245	32	319	12	31		3.56745	29.9889	27.3133	3.56745	35.563	1.33779	3.45596
CNVnator	BGISEQ-500_PE100	5778	220	1797	1467	229	2065	610	536		3.80755	31.1007	25.3894	3.96331	35.739	10.5573	9.27657
	BGISEQ-500_PE150-1	3617	126	1288	843	136	1224	124	295		3.48355	35.6096	23.3066	3.76002	33.8402	3.42826	8.15593
	BGISEQ-500_PE150-2	4241	131	1473	1000	177	1460	126	305		3.08889	34.7324	23.5793	4.17354	34.4258	2.971	7.1917
	DNBSEQ-G400_PE100	4354	199	1476	1039	169	1471	417	450		4.57051	33.8999	23.8631	3.88149	33.785	9.5774	10.3353
	DNBSEQ-G400_PE150_PCR-1	2234	79	859	477	91	728	81	172		3.53626	38.4512	21.3518	4.07341	32.5873	3.62578	7.69919
	DNBSEQ-G400_PE150_PCR-2	2209	79	833	465	95	737	91	192		3.57628	37.7094	21.0502	4.30059	33.3635	4.11951	8.69172
	DNBSEQ-G400_PE150_PCRfree-1	2890	123	1095	637	110	925	195	305		4.25606	37.8893	22.0415	3.80623	32.0069	6.7474	10.5536
	DNBSEQ-G400_PE150_PCRfree-2	2860	116	1090	635	104	915	182	314		4.05594	38.1119	22.2028	3.63636	31.993	6.36364	10.979
	HiSeq2500_PE150	2660	95	1059	587	112	807	126	273		3.57143	39.812	22.0677	4.21053	30.3383	4.73684	10.2632
	NovaSeq6000_PE150	1229	40	529	221	43	396	27	64		3.25468	43.0431	17.9821	3.49878	32.2213	2.19691	5.20749
Pindel	BGISEQ-500_PE100	4924	170	1090	1569	153	1942	117	281		3.45248	22.1365	31.8643	3.10723	39.4395	2.37612	5.70674
	BGISEQ-500_PE150-1	4463	169	992	1412	145	1745	91	221		3.78669	22.2272	31.6379	3.24894	39.0993	2.03899	4.95183
	BGISEQ-500_PE150-2	4310	147	941	1398	129	1695	91	194		3.41067	21.8329	32.4362	2.99304	39.3271	2.11137	4.50116
	DNBSEQ-G400_PE100	4688	166	1036	1481	156	1849	88	252		3.54096	22.099	31.5913	3.32765	39.4411	1.87713	5.37543
	DNBSEQ-G400_PE150_PCR-1	4577	161	1029	1432	154	1801	117	246		3.51759	22.482	31.2869	3.36465	39.3489	2.55626	5.3747
	DNBSEQ-G400_PE150_PCR-2	4689	177	1075	1500	154	1783	111	250		3.77479	22.926	31.9898	3.28428	38.0252	2.36724	5.33163
	DNBSEQ-G400_PE150_PCRfree-1	4221	138	942	1346	129	1666	70	220		3.26937	22.317	31.8882	3.05615	39.4693	1.65837	5.21204
	DNBSEQ-G400_PE150_PCRfree-2	4172	153	913	1348	144	1614	79	204		3.66731	21.884	32.3106	3.45158	38.6865	1.89358	4.88974
	HiSeq2500_PE150	4045	134	832	1300	123	1656	60	181		3.31273	20.5686	32.1384	3.04079	40.9394	1.48331	4.47466
	NovaSeq6000_PE150	5730	254	1310	1897	196	2073	98	322		4.43281	22.8621	33.1065	3.42059	36.178	1.7103	5.61955
DELLY	BGISEQ-500_PE100	1904	62	577	523	62	680	47	85		3.2563	30.3046	27.4685	3.2563	35.7143	2.46849	4.46429
	BGISEQ-500_PE150-1	1624	53	506	392	62	611	46	62		3.26355	31.1576	24.1379	3.81773	37.6232	2.83251	3.81773
	BGISEQ-500_PE150-2	2209	71	649	596	73	820	53	85		3.21412	29.3798	26.9805	3.30466	37.1209	2.39928	3.84789
	DNBSEQ-G400_PE100	1745	57	518	450	64	656	35	71		3.26648	29.6848	25.788	3.66762	37.5931	2.00573	4.06877
	DNBSEQ-G400_PE150_PCR-1	1902	64	572	482	68	716	51	87		3.36488	30.0736	25.3417	3.57518	37.6446	2.68139	4.57413
	DNBSEQ-G400_PE150_PCR-2	1900	62	566	480	72	720	64	89		3.26316	29.7895	25.2632	3.78947	37.8947	3.36842	4.68421
	DNBSEQ-G400_PE150_PCRfree-1	1705	48	522	427	70	638	38	65		2.81525	30.6158	25.044	4.10557	37.4194	2.22874	3.81232
	DNBSEQ-G400_PE150_PCRfree-2	1713	57	503	444	59	650	38	70		3.3275	29.3637	25.9194	3.44425	37.9451	2.21833	4.0864
	HiSeq2500_PE150	1709	59	515	392	54	689	29	49		3.45231	30.1346	22.9374	3.15974	40.316	1.6969	2.86717
	NovaSeq6000_PE150	1773	59	566	417	69	662	39	73		3.32769	31.9233	23.5195	3.89171	37.3378	2.19966	4.11732
LUMPY	BGISEQ-500_PE100	2378	74	615	716	77	896	43	81		3.11186	25.8621	30.1093	3.23802	37.6787	1.80824	3.40622
	BGISEQ-500_PE150-1	1422	51	444	349	53	525	35	43		3.5865	31.2236	24.5429	3.72714	36.9198	2.46132	3.02391
	BGISEQ-500_PE150-2	2202	70	607	611	74	840	49	71		3.17893	27.5658	27.7475	3.36058	38.1471	2.22525	3.22434
	DNBSEQ-G400_PE100	1889	56	532	517	66	718	31	64		2.96453	28.163	27.369	3.49391	38.0095	1.64108	3.38804
	DNBSEQ-G400_PE150_PCR-1	1609	51	475	426	66	591	43	61		3.16967	29.5214	26.4761	4.10193	36.7309	2.67247	3.79117
	DNBSEQ-G400_PE150_PCR-2	1533	50	453	399	56	575	42	58		3.26158	29.5499	26.0274	3.65297	37.5082	2.73973	3.78343
	DNBSEQ-G400_PE150_PCRfree-1	1463	50	439	378	55	541	30	47		3.41763	30.0068	25.8373	3.7594	36.9788	2.05058	3.21258
	DNBSEQ-G400_PE150_PCRfree-2	1505	50	442	403	50	560	27	49		3.32226	29.3688	26.7774	3.32226	37.2093	1.79402	3.25581
	HiSeq2500_PE150	1380	49	445	330	50	506	21	39		3.55072	32.2464	23.913	3.62319	36.6667	1.52174	2.82609
	NovaSeq6000_PE150	1350	49	458	317	50	476	28	48		3.62963	33.9259	23.4815	3.7037	35.2593	2.07407	3.55556

## Sheet: Table S4
Table S4. List of the complete CNV benchmark of NA12878.
Chr	Start	End	Length	Type
chr1	756009	756538	530	del
chr1	869401	870286	886	del
chr1	1285471	1286787	1317	del
chr1	1641901	1646700	4800	del
chr1	2566137	2566600	464	del
chr1	2765752	2766201	450	del
chr1	2911536	2911860	325	del
chr1	2919018	2919373	356	del
chr1	3097732	3097922	191	dup
chr1	3216260	3216984	725	del
chr1	4204667	4204717	51	del
chr1	4692845	4693140	296	del
chr1	7570053	7571548	1496	del
chr1	7963058	7963386	329	del
chr1	9595360	9597869	2510	del
chr1	10482480	10483790	1311	del
chr1	11051172	11054949	3778	dup
chr1	11682873	11683210	338	del
chr1	12947639	12948059	421	del
chr1	13178572	13187124	8553	dup
chr1	16151682	16155632	3951	del
chr1	16890579	16893935	3357	dup
chr1	17009517	17012783	3267	del
chr1	17026064	17052112	26049	dup
chr1	19151819	19152261	443	del
chr1	20931944	20932711	768	del
chr1	21786405	21786731	327	del
chr1	24538514	24538820	307	del
chr1	25126280	25126778	499	del
chr1	25158687	25161513	2827	del
chr1	25592642	25661222	68581	dup
chr1	26489804	26490156	353	del
chr1	28247803	28248111	309	del
chr1	31124110	31125051	942	dup
chr1	31244650	31244744	95	del
chr1	31574934	31577331	2398	del
chr1	35101393	35112000	10608	del
chr1	35627092	35627462	371	del
chr1	36733216	36733591	376	del
chr1	36749217	36749269	53	del
chr1	37816446	37816766	321	del
chr1	38077333	38077435	103	del
chr1	39969782	39970905	1124	dup
chr1	39998219	40001291	3073	del
chr1	42743160	42743502	343	del
chr1	43857453	43857828	376	del
chr1	45417606	45417954	349	del
chr1	46207277	46207603	327	del
chr1	46366107	46366459	353	del
chr1	56401289	56401606	318	del
chr1	56831108	56834986	3879	del
chr1	56887695	56888034	340	del
chr1	56996011	56996354	344	dup
chr1	57242607	57242981	375	del
chr1	58343208	58343556	349	del
chr1	58743893	58744835	943	del
chr1	60048622	60049676	1055	del
chr1	62390574	62390971	398	del
chr1	63151818	63152161	344	del
chr1	63705356	63708167	2812	del
chr1	66024173	66030269	6097	del
chr1	66263903	66264258	356	del
chr1	67201207	67201570	364	del
chr1	68007970	68008833	864	del
chr1	69135224	69135485	262	del
chr1	69806985	69807329	345	del
chr1	69943707	69944025	319	del
chr1	70027293	70027699	407	del
chr1	70768111	70768455	345	del
chr1	70911769	70912785	1017	dup
chr1	70946189	70946538	350	del
chr1	71741319	71741631	313	del
chr1	72766316	72811845	45530	del
chr1	73753599	73753936	338	del
chr1	73768780	73769136	357	del
chr1	74312414	74312696	283	del
chr1	74755149	74755310	162	del
chr1	76011861	76012216	356	del
chr1	77100362	77100654	293	del
chr1	77240046	77240153	108	del
chr1	78649141	78654204	5064	del
chr1	79401519	79401851	333	del
chr1	79650136	79650281	146	dup
chr1	80114175	80114510	336	del
chr1	80221761	80223076	1316	del
chr1	81404735	81410960	6226	del
chr1	81687776	81688136	361	del
chr1	82963268	82963632	365	del
chr1	83042598	83042979	382	del
chr1	83125962	83127592	1631	del
chr1	83802380	83979035	176656	dup
chr1	84517858	84524770	6913	del
chr1	85748619	85748971	353	del
chr1	85980461	86006144	25684	dup
chr1	86405790	86406139	350	del
chr1	86740961	86741723	763	del
chr1	88873547	88873598	52	del
chr1	89475908	89478630	2723	del
chr1	91624766	91625105	340	del
chr1	91914092	91914556	465	del
chr1	92134221	92134905	685	del
chr1	92232044	92233342	1299	del
chr1	94288357	94291268	2912	del
chr1	95628033	95680229	52197	dup
chr1	95690518	95690850	333	del
chr1	99179934	99180070	137	del
chr1	103047673	103048011	339	del
chr1	103096075	103096388	314	del
chr1	105218630	105219475	846	del
chr1	105428314	105428655	342	del
chr1	105866678	105867067	390	del
chr1	106486560	106490931	4372	dup
chr1	108302775	108303292	518	del
chr1	108402963	108405501	2539	del
chr1	109314590	109315031	442	del
chr1	109573220	109575195	1976	del
chr1	109597680	109598061	382	del
chr1	110187151	110191395	4245	del
chr1	112074694	112074805	112	del
chr1	112834896	112837824	2929	del
chr1	113715595	113715940	346	del
chr1	114039810	114045924	6115	del
chr1	114530753	114531272	520	del
chr1	115796889	115797190	302	del
chr1	116229468	116232862	3395	del
chr1	117002162	117002292	131	del
chr1	118091036	118091279	244	del
chr1	120873021	120873473	453	del
chr1	121171965	121349588	177624	dup
chr1	142535949	142537241	1293	del
chr1	144468090	144480623	12534	del
chr1	144691202	144710622	19421	dup
chr1	144896260	144906865	10606	del
chr1	145064551	145092900	28350	dup
chr1	145092947	145097082	4136	del
chr1	146081807	146164363	82557	dup
chr1	146960332	146960464	133	dup
chr1	149015523	149036627	21105	dup
chr1	149231192	149241216	10025	dup
chr1	149249429	149284877	35449	dup
chr1	149289438	149358445	69008	dup
chr1	149532289	149572952	40664	del
chr1	150037842	150037907	66	del
chr1	150383879	150384283	405	del
chr1	150691435	150691779	345	del
chr1	152276705	152281588	4884	dup
chr1	152555495	152587764	32270	del
chr1	152760084	152770844	10761	del
chr1	153133703	153133960	258	del
chr1	153215923	153216468	546	del
chr1	156526704	156528953	2250	del
chr1	157018846	157019269	424	del
chr1	157540635	157540916	282	del
chr1	158867526	158869986	2461	del
chr1	158961339	158966216	4878	del
chr1	159014810	159018679	3870	dup
chr1	159648696	159649671	976	del
chr1	160935025	160935367	343	del
chr1	161482536	161563971	81436	del
chr1	162052665	162052987	323	del
chr1	165731209	165731509	301	del
chr1	168024555	168025753	1199	del
chr1	171783587	171783649	63	del
chr1	176478217	176478789	573	del
chr1	180183813	180184150	338	del
chr1	180292986	180293330	345	del
chr1	180749754	180755414	5661	del
chr1	181043348	181043808	461	del
chr1	182289324	182289646	323	del
chr1	184814699	184820799	6101	del
chr1	184937045	184937365	321	del
chr1	185009798	185011740	1943	del
chr1	185373096	185373454	359	del
chr1	187464747	187466829	2083	del
chr1	187716053	187722536	6484	del
chr1	188539445	188540237	793	del
chr1	188994948	188995288	341	del
chr1	189704477	189783373	78897	del
chr1	190837319	190837490	172	del
chr1	193235411	193235673	263	del
chr1	194451056	194454312	3257	del
chr1	194517591	194517886	296	del
chr1	195070555	195070621	67	del
chr1	195540796	195541230	435	del
chr1	196158023	196158367	345	del
chr1	197500508	197503291	2784	del
chr1	197893998	197894327	330	del
chr1	199438712	199440262	1551	del
chr1	204440259	204440788	530	del
chr1	206282743	206288518	5776	dup
chr1	207292347	207293210	864	del
chr1	211965009	211965827	819	del
chr1	212471135	212472622	1488	del
chr1	213083966	213086597	2632	del
chr1	214770077	214770468	392	del
chr1	217269939	217270044	106	del
chr1	217404396	217404718	323	del
chr1	217754072	217754394	323	del
chr1	218082644	218082918	275	del
chr1	218182485	218188605	6121	del
chr1	218245604	218246510	907	del
chr1	218785909	218786254	346	del
chr1	220226005	220226128	124	del
chr1	222034139	222034494	356	del
chr1	222374135	222380551	6417	del
chr1	224247096	224247599	504	del
chr1	224392830	224393137	308	del
chr1	225256526	225256820	295	del
chr1	225344392	225344727	336	del
chr1	225762299	225762646	348	del
chr1	226006725	226007023	299	del
chr1	227166196	227166467	272	del
chr1	228024073	228024449	377	del
chr1	228272476	228272903	428	del
chr1	228361830	228362147	318	del
chr1	228572129	228572507	379	del
chr1	228814799	228815169	371	del
chr1	229373369	229373786	418	del
chr1	229812521	229820852	8332	del
chr1	230470899	230471361	463	del
chr1	232423129	232423467	339	del
chr1	232775507	232775865	359	del
chr1	232836575	232836759	185	del
chr1	233962115	233963623	1509	del
chr1	234318635	234319755	1121	del
chr1	234383467	234384324	858	dup
chr1	234587207	234587525	319	del
chr1	235298362	235298788	427	del
chr1	235457763	235458093	331	del
chr1	235537057	235538358	1302	del
chr1	236054577	236054918	342	del
chr1	236279276	236279832	557	del
chr1	236548998	236551425	2428	del
chr1	236594925	236595253	329	del
chr1	237772364	237772548	185	del
chr1	239895530	239896041	512	del
chr1	240302552	240302680	129	del
chr1	240616990	240617331	342	del
chr1	240641200	240641602	403	del
chr1	241149854	241150184	331	del
chr1	241360537	241360873	337	del
chr1	241586195	241586522	328	del
chr1	243127770	243129228	1459	del
chr1	243782728	243783872	1145	del
chr1	244746211	244746272	62	del
chr1	245845733	245846032	300	del
chr1	246125955	246126170	216	del
chr1	246155871	246156224	354	del
chr1	246167282	246167379	98	del
chr1	246235334	246235520	187	del
chr1	246407324	246410743	3420	dup
chr1	246683401	246685259	1859	del
chr1	246946374	246946704	331	del
chr1	246969877	246970010	134	del
chr1	247027875	247028196	322	del
chr1	247536677	247536968	292	del
chr1	247590922	247591370	449	del
chr1	247850467	247856526	6060	del
chr1	247959050	247959103	54	del
chr1	248051472	248057644	6173	del
chr1	248619876	248634579	14704	dup
chr1	248839443	248841018	1576	del
chr1	248849840	248850154	315	del
chr10	242574	243644	1071	dup
chr10	413862	414126	265	del
chr10	447980	449570	1591	del
chr10	701783	702267	485	del
chr10	703168	703712	545	del
chr10	763725	764178	454	del
chr10	839655	840118	464	del
chr10	1092524	1093511	988	del
chr10	1537791	1537898	108	del
chr10	1602659	1602748	90	del
chr10	2379482	2379800	319	del
chr10	3095673	3095974	302	del
chr10	3103216	3103341	126	del
chr10	4290046	4291701	1656	del
chr10	4634801	4635125	325	del
chr10	4708517	4710523	2007	del
chr10	4857683	4858169	487	del
chr10	5889582	5892819	3238	del
chr10	6097367	6097870	504	del
chr10	6252567	6252822	256	del
chr10	6411561	6417650	6090	del
chr10	7077029	7078314	1286	del
chr10	7793809	7794059	251	del
chr10	8781973	8782328	356	del
chr10	9436189	9436251	63	del
chr10	9438195	9438428	234	del
chr10	9449637	9450104	468	del
chr10	9519810	9520142	333	del
chr10	10075348	10075398	51	del
chr10	10308231	10308567	337	del
chr10	10493409	10493749	341	del
chr10	10708536	10708873	338	del
chr10	11407845	11408695	851	del
chr10	12289046	12289413	368	del
chr10	12596183	12596578	396	del
chr10	13515424	13515871	448	del
chr10	14936348	14936671	324	del
chr10	15532456	15532795	340	del
chr10	18503061	18503603	543	del
chr10	18545012	18546039	1028	dup
chr10	19397286	19397662	377	del
chr10	19504645	19504784	140	del
chr10	19996544	19998179	1636	del
chr10	20667208	20667584	377	del
chr10	23635492	23635621	130	del
chr10	24376822	24378471	1650	del
chr10	25098074	25098422	349	del
chr10	26354748	26355072	325	del
chr10	26767876	26768262	387	del
chr10	29712121	29712728	608	del
chr10	29742213	29742987	775	del
chr10	29883209	29883264	56	del
chr10	31246738	31251784	5047	del
chr10	31443352	31444868	1517	del
chr10	32257880	32260614	2735	del
chr10	32705720	32706085	366	del
chr10	33492634	33492943	310	del
chr10	38816538	38817970	1433	del
chr10	42534492	42535255	764	dup
chr10	42701504	42716870	15367	del
chr10	42857631	42929901	72271	dup
chr10	43274188	43274548	361	del
chr10	44675233	44675325	93	del
chr10	44901276	44901622	347	del
chr10	45570009	45804481	234473	dup
chr10	46262157	46305352	43196	dup
chr10	46551272	46693058	141787	dup
chr10	47088381	47088705	325	del
chr10	47089972	47150813	60842	dup
chr10	47642674	47643109	436	del
chr10	47894775	47999751	104977	dup
chr10	48751829	48880554	128726	dup
chr10	49289919	49390675	100757	dup
chr10	49917156	49917500	345	del
chr10	51300882	51397654	96773	dup
chr10	51600129	51694240	94112	dup
chr10	51725507	51725896	390	del
chr10	53203651	53214236	10586	del
chr10	53578441	53578805	365	del
chr10	53827667	53828006	340	del
chr10	53984658	54034064	49407	dup
chr10	54441192	54441530	339	del
chr10	54860810	54861149	340	del
chr10	56517027	56517357	331	del
chr10	57702025	57702386	362	del
chr10	58863516	58863893	378	del
chr10	59015206	59015582	377	del
chr10	59209748	59211882	2135	del
chr10	59256852	59258100	1249	del
chr10	61365471	61365816	346	del
chr10	63743612	63743813	202	del
chr10	65509216	65511424	2209	del
chr10	66841801	66842066	266	del
chr10	67032351	67032824	474	del
chr10	70998108	70998454	347	del
chr10	71280917	71291284	10368	del
chr10	71314953	71315079	127	del
chr10	72448721	72451353	2633	del
chr10	73256561	73256722	162	del
chr10	73824678	73824990	313	del
chr10	78255565	78261031	5467	del
chr10	78800887	78801250	364	del
chr10	79835706	79835980	275	del
chr10	81092153	81092801	649	del
chr10	81188158	81188234	77	del
chr10	81474561	81502396	27836	dup
chr10	82904660	82904914	255	del
chr10	83130300	83130768	469	del
chr10	84400751	84400911	161	del
chr10	88666175	88666522	348	del
chr10	89275778	89276584	807	del
chr10	90794622	90802599	7978	dup
chr10	91547383	91547742	360	del
chr10	91809906	91810234	329	del
chr10	92404040	92404184	145	dup
chr10	92969225	92969578	354	del
chr10	93633329	93634571	1243	del
chr10	94134432	94137766	3335	del
chr10	95545458	95546511	1054	del
chr10	99034741	99037400	2660	del
chr10	99417568	99417626	59	del
chr10	100025125	100025464	340	del
chr10	100688639	100702031	13393	del
chr10	104645247	104645617	371	del
chr10	105053164	105054215	1052	del
chr10	105097495	105097864	370	del
chr10	105752385	105752532	148	dup
chr10	107252987	107253362	376	del
chr10	107950652	107951600	949	del
chr10	107997185	107997309	125	del
chr10	108030278	108032575	2298	del
chr10	111036378	111036717	340	del
chr10	111572097	111578234	6138	del
chr10	113097417	113097598	182	dup
chr10	114112161	114116668	4508	del
chr10	114157784	114158129	346	del
chr10	117711610	117712008	399	del
chr10	118265304	118265653	350	del
chr10	118766019	118769325	3307	del
chr10	119330228	119330442	215	del
chr10	119634266	119634607	342	del
chr10	121046814	121046865	52	del
chr10	121154003	121154365	363	del
chr10	122226654	122228857	2204	del
chr10	122701126	122701441	316	del
chr10	123344167	123344268	102	del
chr10	127513314	127513775	462	dup
chr10	127745180	127745993	814	del
chr10	128106466	128106789	324	del
chr10	129195155	129195593	439	del
chr10	129226773	129227068	296	del
chr10	129935562	129935908	347	del
chr10	132158473	132158948	476	del
chr10	132271725	132272796	1072	dup
chr10	132372179	132372324	146	del
chr10	132588281	132589016	736	dup
chr10	132635396	132638414	3019	del
chr10	132974701	132975336	636	dup
chr10	132988683	132991209	2527	del
chr10	133142572	133142834	263	del
chr10	133284759	133285075	317	dup
chr10	134165927	134166251	325	del
chr10	134176182	134176743	562	del
chr10	134326027	134326349	323	dup
chr10	134335139	134336364	1226	dup
chr10	134611702	134611916	215	del
chr10	134709513	134709767	255	del
chr10	134727566	134728292	727	del
chr10	134953578	134953866	289	del
chr10	134977408	134977627	220	del
chr10	135104781	135105988	1208	del
chr10	135242570	135387306	144737	dup
chr11	190950	191169	220	del
chr11	223820	224019	200	del
chr11	677313	677769	457	del
chr11	711580	712474	895	dup
chr11	1016594	1017507	914	dup
chr11	1662966	1663556	591	del
chr11	1705714	1706118	405	del
chr11	1915268	1936971	21704	del
chr11	2215335	2215564	230	del
chr11	5106953	5107232	280	del
chr11	5270082	5275152	5071	del
chr11	5760075	5762383	2309	del
chr11	6881343	6881979	637	del
chr11	7428577	7428928	352	del
chr11	7716903	7717221	319	del
chr11	7790334	7792009	1676	del
chr11	8326055	8326207	153	del
chr11	9338329	9338661	333	del
chr11	9525772	9526799	1028	del
chr11	9794562	9794920	359	del
chr11	10260029	10261329	1301	del
chr11	10292728	10293855	1128	del
chr11	11875573	11876539	967	del
chr11	12152544	12152876	333	del
chr11	12943723	12944024	302	del
chr11	14348307	14348629	323	del
chr11	16582093	16582183	91	del
chr11	16587158	16587294	137	del
chr11	16597563	16597890	328	del
chr11	16996173	16996608	436	del
chr11	17195839	17196168	330	del
chr11	18165198	18165285	88	del
chr11	21789066	21789138	73	del
chr11	22010475	22010544	70	del
chr11	22470785	22472850	2066	del
chr11	24349477	24355569	6093	del
chr11	25564465	25564819	355	del
chr11	25680026	25680080	55	del
chr11	27307869	27308209	341	del
chr11	27657247	27657614	368	del
chr11	29007117	29012901	5785	del
chr11	29139370	29140425	1056	del
chr11	29748267	29748617	351	del
chr11	29967565	29968485	921	del
chr11	31152431	31152768	338	del
chr11	31393761	31397680	3920	del
chr11	31916716	31917060	345	del
chr11	33537668	33538003	336	del
chr11	34048510	34048862	353	del
chr11	34728119	34728616	498	del
chr11	36777864	36778190	327	del
chr11	37793218	37793347	130	del
chr11	39805118	39805470	353	del
chr11	41007018	41007345	328	del
chr11	41818169	41819037	869	del
chr11	41822277	41822626	350	del
chr11	42156146	42156486	341	del
chr11	42464093	42464428	336	del
chr11	43891829	43892168	340	del
chr11	43909603	43909915	313	del
chr11	45132744	45132977	234	del
chr11	45429840	45431629	1790	del
chr11	47057572	47063722	6151	del
chr11	48120054	48120389	336	del
chr11	48351641	48352122	482	del
chr11	48367522	48373693	6172	del
chr11	48387389	48388014	626	dup
chr11	48446808	48447129	322	del
chr11	48600846	48604295	3450	del
chr11	48689833	48690184	352	del
chr11	48734732	48736963	2232	del
chr11	48853825	48855605	1781	dup
chr11	48880634	48881844	1211	del
chr11	48928930	48929276	347	del
chr11	48944698	48945369	672	del
chr11	48948711	48949164	454	del
chr11	49425081	49425449	369	del
chr11	50234630	50234680	51	del
chr11	50345849	50404924	59076	dup
chr11	50640255	50641124	870	del
chr11	51577840	51581765	3926	del
chr11	54697029	54705071	8043	dup
chr11	55434292	55443935	9644	dup
chr11	55445715	55457586	11872	dup
chr11	55488936	55489300	365	del
chr11	57962805	57963171	367	del
chr11	58166965	58168163	1199	del
chr11	58220608	58220967	360	del
chr11	58587118	58588003	886	del
chr11	58594174	58596042	1869	del
chr11	58809279	58809635	357	del
chr11	60582348	60582753	406	del
chr11	60867005	60867479	475	dup
chr11	61107785	61108124	340	del
chr11	61777064	61778159	1096	dup
chr11	61944772	61945098	327	del
chr11	64268439	64268499	61	del
chr11	65642095	65643569	1475	del
chr11	66227529	66227920	392	del
chr11	66711479	66713552	2074	del
chr11	67642207	67644907	2701	del
chr11	68183089	68183404	316	del
chr11	68282639	68411421	128783	dup
chr11	69400822	69401416	595	del
chr11	71311308	71611211	299904	dup
chr11	71861597	71861930	334	del
chr11	74145046	74145428	383	del
chr11	83143356	83143723	368	del
chr11	84723160	84723450	291	del
chr11	86964669	86964747	79	del
chr11	89932513	89932873	361	del
chr11	92245994	92246310	317	del
chr11	92869785	92875926	6142	del
chr11	93102800	93103126	327	del
chr11	93679228	93681442	2215	del
chr11	94091791	94091841	51	del
chr11	95169361	95175435	6075	del
chr11	96614759	96615107	349	del
chr11	99276322	99276679	358	del
chr11	101289989	101290332	344	del
chr11	101416764	101417105	342	del
chr11	102471846	102472183	338	del
chr11	102751102	102752812	1711	del
chr11	103087928	103088087	160	del
chr11	103410821	103411137	317	del
chr11	104010466	104010830	365	del
chr11	104180378	104180728	351	del
chr11	104267733	104273236	5504	del
chr11	104947787	104977709	29923	dup
chr11	105723485	105723844	360	del
chr11	107158610	107158665	56	del
chr11	109930919	109930994	76	del
chr11	110026818	110026915	98	del
chr11	114397141	114397251	111	del
chr11	114424913	114431926	7014	del
chr11	118292671	118293819	1149	dup
chr11	119719465	119719922	458	del
chr11	122347572	122349296	1725	del
chr11	123230019	123230075	57	del
chr11	124775004	124778380	3377	del
chr11	124830138	124830248	111	del
chr11	125053085	125053396	312	del
chr11	125719438	125719592	155	del
chr11	126949172	126949611	440	del
chr11	127787314	127787416	103	del
chr11	130623809	130628949	5141	del
chr11	132558575	132558895	321	del
chr11	134327464	134327777	314	del
chr11	134359313	134359585	273	del
chr11	134574014	134575134	1121	dup
chr12	240152	240208	57	del
chr12	292172	297979	5808	del
chr12	325221	325712	492	del
chr12	377419	384849	7431	del
chr12	699777	700182	406	del
chr12	1028764	1029616	853	del
chr12	1160980	1161147	168	del
chr12	1194184	1199973	5790	del
chr12	1770283	1770599	317	del
chr12	1864004	1864343	340	del
chr12	2300995	2301051	57	del
chr12	3306889	3308008	1120	del
chr12	5082252	5083118	867	del
chr12	6538298	6538659	362	del
chr12	6907332	6907696	365	del
chr12	8625577	8625911	335	del
chr12	9016834	9017888	1055	del
chr12	9557827	9558679	853	del
chr12	9615545	9615887	343	del
chr12	9635128	9688881	53754	del
chr12	9722037	9723011	975	del
chr12	10575923	10591208	15286	dup
chr12	10703487	10703825	339	del
chr12	11222191	11249671	27481	dup
chr12	11258519	11258849	331	del
chr12	11288103	11288156	54	del
chr12	11341890	11342227	338	del
chr12	11515723	11544432	28710	dup
chr12	12200979	12201101	123	del
chr12	12263337	12263701	365	del
chr12	13164227	13165111	885	dup
chr12	13725903	13726574	672	del
chr12	13941609	13941706	98	del
chr12	14052305	14052839	535	del
chr12	14258600	14258954	355	del
chr12	16420109	16421292	1184	del
chr12	17607334	17607860	527	del
chr12	17894156	17894399	244	del
chr12	18317470	18317939	470	del
chr12	20862514	20862860	347	del
chr12	21775402	21775755	354	del
chr12	22047473	22047575	103	del
chr12	22710364	22711939	1576	dup
chr12	23795724	23796042	319	del
chr12	23939446	23940212	767	del
chr12	24460412	24460732	321	del
chr12	25669930	25670516	587	del
chr12	26511019	26511354	336	del
chr12	27433987	27434323	337	del
chr12	29573415	29573751	337	del
chr12	30371282	30371759	478	del
chr12	32963598	32963939	342	del
chr12	33853132	33853361	230	del
chr12	34833689	34834194	506	dup
chr12	34845025	34849183	4159	del
chr12	37991227	37994637	3411	del
chr12	38008651	38008966	316	dup
chr12	38009953	38018211	8259	del
chr12	38026194	38029096	2903	dup
chr12	38084722	38086524	1803	del
chr12	38113497	38114193	697	del
chr12	38133475	38134995	1521	del
chr12	39527939	39529171	1233	del
chr12	40899190	40904995	5806	del
chr12	41183191	41183505	315	del
chr12	41659815	41660136	322	del
chr12	41757437	41757525	89	del
chr12	42238052	42238897	846	del
chr12	43654420	43654760	341	del
chr12	43977449	43979555	2107	del
chr12	45903136	45909960	6825	del
chr12	45948356	45948465	110	del
chr12	47075350	47075700	351	del
chr12	48708487	48711018	2532	del
chr12	48725462	48728401	2940	del
chr12	50271287	50271408	122	dup
chr12	50272744	50273973	1230	dup
chr12	51216434	51218484	2051	del
chr12	54147579	54147707	129	dup
chr12	54245407	54245717	311	del
chr12	55127299	55127373	75	del
chr12	55727204	55728190	987	del
chr12	56629558	56678269	48712	dup
chr12	61736497	61736825	329	del
chr12	62295031	62295220	190	del
chr12	63946697	63946978	282	del
chr12	64069042	64136500	67459	dup
chr12	65134824	65135021	198	del
chr12	70594846	70597581	2736	del
chr12	71602334	71604489	2156	del
chr12	72356517	72358173	1657	del
chr12	72739802	72739855	54	del
chr12	74571808	74572021	214	del
chr12	80153371	80162981	9611	dup
chr12	80980607	80980877	271	del
chr12	83844044	83844618	575	del
chr12	83959215	83959548	334	del
chr12	84042260	84042648	389	del
chr12	84484480	84484812	333	del
chr12	84593094	84596026	2933	del
chr12	86523307	86523650	344	del
chr12	90487012	90491708	4697	del
chr12	90632250	90632345	96	del
chr12	94358328	94358657	330	del
chr12	95244015	95244460	446	del
chr12	95344047	95344376	330	del
chr12	95588422	95589567	1146	del
chr12	96010444	96012439	1996	del
chr12	96233490	96236776	3287	del
chr12	96340329	96342983	2655	del
chr12	97554736	97555076	341	del
chr12	98669918	98672105	2188	del
chr12	98955382	98959032	3651	del
chr12	99793931	99802785	8855	del
chr12	100288297	100291813	3517	del
chr12	102102400	102107115	4716	del
chr12	104278709	104278889	181	dup
chr12	104293374	104293739	366	del
chr12	104379491	104380754	1264	del
chr12	105773514	105773848	335	del
chr12	112077073	112078214	1142	dup
chr12	113071968	113072273	306	del
chr12	115023765	115023828	64	del
chr12	115343828	115344044	217	dup
chr12	119901815	119902160	346	del
chr12	122289579	122289989	411	del
chr12	122947416	122947466	51	del
chr12	123010332	123010678	347	del
chr12	124795807	124795948	142	del
chr12	125334395	125334707	313	del
chr12	126825401	126825492	92	del
chr12	127199943	127200295	353	del
chr12	127502624	127502873	250	del
chr12	127660426	127660756	331	del
chr12	127947266	127947318	53	del
chr12	128037977	128038306	330	del
chr12	130060287	130060623	337	del
chr12	130967429	130967845	417	del
chr12	131389246	131389660	415	del
chr12	132079031	132079570	540	del
chr12	132858516	132858697	182	del
chr12	132942292	132942676	385	del
chr12	133049703	133050496	794	del
chr12	133067396	133084758	17363	del
chr12	133084915	133085760	846	del
chr13	19476792	19477115	324	del
chr13	20342560	20343484	925	del
chr13	21729939	21732072	2134	del
chr13	21732246	21734056	1811	del
chr13	21734111	21735943	1833	del
chr13	21735996	21742147	6152	del
chr13	21742522	21746498	3977	del
chr13	21746623	21750533	3911	del
chr13	22574676	22574770	95	del
chr13	23055207	23055529	323	del
chr13	23632376	23637318	4943	del
chr13	24057600	24057990	391	del
chr13	24710946	24711289	344	del
chr13	25721015	25721347	333	del
chr13	27547031	27547685	655	dup
chr13	28268129	28269066	938	del
chr13	28625931	28626490	560	del
chr13	28839848	28840194	347	del
chr13	29722568	29722941	374	del
chr13	29787081	29922106	135026	del
chr13	29954752	29955100	349	del
chr13	30215811	30221872	6062	del
chr13	31043576	31043861	286	del
chr13	31175581	31175955	375	del
chr13	31418207	31418481	275	del
chr13	31426143	31426452	310	del
chr13	31703504	31705692	2189	del
chr13	34192586	34193335	750	del
chr13	36806770	36806861	92	del
chr13	36818914	36818975	62	del
chr13	37414434	37414798	365	del
chr13	39057298	39060208	2911	del
chr13	39934175	39935552	1378	del
chr13	40028467	40028812	346	del
chr13	41271118	41271428	311	del
chr13	41579998	41580311	314	dup
chr13	42755980	42756221	242	del
chr13	42946047	42946396	350	del
chr13	42947256	42947663	408	dup
chr13	43539798	43541454	1657	del
chr13	44380289	44380669	381	del
chr13	45042422	45043123	702	del
chr13	46005364	46005734	371	del
chr13	47689487	47689792	306	del
chr13	48015694	48015798	105	del
chr13	48419925	48420081	157	del
chr13	50167354	50167899	546	del
chr13	50377920	50379415	1496	dup
chr13	51069327	51075094	5768	del
chr13	51551934	51552284	351	del
chr13	52852412	52864557	12146	dup
chr13	55941156	55941485	330	del
chr13	56151078	56151240	163	del
chr13	57975468	57975880	413	del
chr13	60172482	60172826	345	del
chr13	60932466	60932563	98	del
chr13	63523785	63524139	355	del
chr13	63656189	63656514	326	del
chr13	64412817	64413757	941	del
chr13	65637788	65638216	429	del
chr13	67174766	67177433	2668	del
chr13	67950542	67950594	53	del
chr13	68936888	68937287	400	del
chr13	69966662	69966965	304	del
chr13	70036386	70036734	349	del
chr13	70079642	70079696	55	del
chr13	72386637	72386687	51	del
chr13	72477259	72480581	3323	del
chr13	72843012	72846979	3968	del
chr13	72956701	72957065	365	del
chr13	74074901	74075260	360	del
chr13	74383619	74383694	76	del
chr13	75561867	75562259	393	del
chr13	76639264	76639618	355	del
chr13	78997598	78998727	1130	del
chr13	79661061	79661406	346	del
chr13	79757405	79757461	57	del
chr13	80678313	80678651	339	del
chr13	81747236	81747582	347	del
chr13	82355641	82355696	56	del
chr13	82889206	82889558	353	del
chr13	83165922	83172226	6305	del
chr13	83179445	83179768	324	del
chr13	83580371	83580726	356	del
chr13	85929515	85929693	179	del
chr13	85936683	85937648	966	del
chr13	89003264	89003621	358	del
chr13	89073139	89073558	420	del
chr13	89253461	89253802	342	del
chr13	91160038	91160290	253	del
chr13	92111709	92111830	122	del
chr13	92279242	92279590	349	del
chr13	96633424	96633758	335	del
chr13	98721236	98721577	342	del
chr13	99254021	99258549	4529	del
chr13	101625773	101625871	99	del
chr13	101894135	101896428	2294	del
chr13	101906943	101907283	341	del
chr13	102790527	102790958	432	del
chr13	103931634	103931969	336	del
chr13	104009854	104010194	341	del
chr13	104091753	104092264	512	del
chr13	104144377	104144681	305	del
chr13	105161209	105161544	336	del
chr13	105177065	105177296	232	del
chr13	105708087	105708445	359	del
chr13	106449306	106449933	628	del
chr13	107924538	107924865	328	del
chr13	108603779	108603844	66	del
chr13	109361732	109362458	727	del
chr13	110418075	110419062	988	del
chr13	111559407	111559655	249	del
chr13	111580875	111581092	218	dup
chr13	111703587	111703667	81	del
chr13	111704506	111704919	414	del
chr13	112669501	112670366	866	del
chr13	112946721	112965600	18880	dup
chr13	113499523	113500112	590	del
chr13	113790929	113791277	349	del
chr13	113991046	113991116	71	del
chr13	114498771	114498930	160	del
chr13	114505554	114506640	1087	del
chr13	114579032	114579470	439	del
chr14	19009764	19010650	887	dup
chr14	19012685	19012809	125	dup
chr14	19012849	19013711	863	del
chr14	19034722	19035488	767	del
chr14	19112155	19126473	14319	dup
chr14	19594340	19594780	441	del
chr14	19978899	19979336	438	del
chr14	20085507	20085885	379	del
chr14	20550914	20555141	4228	dup
chr14	21536110	21536477	368	del
chr14	21778185	21778397	213	del
chr14	21952608	21954690	2083	del
chr14	23105108	23107965	2858	del
chr14	23108045	23109291	1247	del
chr14	23505412	23505807	396	del
chr14	23922244	23922661	418	del
chr14	24369400	24369624	225	dup
chr14	24394552	24394605	54	del
chr14	26147100	26147478	379	del
chr14	26283834	26284829	996	del
chr14	26701601	26701929	329	del
chr14	26821872	26821968	97	del
chr14	29728038	29728818	781	del
chr14	30986487	30986776	290	del
chr14	31262976	31263329	354	del
chr14	33391948	33392326	379	del
chr14	33435752	33436053	302	del
chr14	34290041	34290394	354	del
chr14	34514012	34514857	846	del
chr14	34674487	34674897	411	del
chr14	35305282	35305661	380	del
chr14	37631599	37771241	139643	del
chr14	38245235	38245476	242	del
chr14	39004499	39005037	539	del
chr14	39502697	39502867	171	dup
chr14	39780514	39780582	69	del
chr14	40609803	40617685	7883	del
chr14	41122391	41122487	97	del
chr14	41602366	41602417	52	del
chr14	42486329	42486641	313	del
chr14	43899449	43899532	84	del
chr14	45888151	45888497	347	del
chr14	46577923	46578264	342	del
chr14	48334241	48334559	319	del
chr14	49502310	49502722	413	del
chr14	50118866	50119048	183	del
chr14	51412099	51413026	928	dup
chr14	54564051	54564402	352	del
chr14	56666841	56667049	209	dup
chr14	57031162	57031601	440	del
chr14	59545293	59545626	334	del
chr14	59883409	59884093	685	del
chr14	60341372	60343272	1901	del
chr14	61547887	61548042	156	dup
chr14	63621596	63621850	255	del
chr14	64504433	64505437	1005	dup
chr14	65360377	65363606	3230	del
chr14	65606353	65608083	1731	del
chr14	68603031	68603743	713	del
chr14	68995374	68995474	101	del
chr14	70658731	70658781	51	del
chr14	70687815	70689473	1659	del
chr14	70690049	70690248	200	del
chr14	71320960	71321273	314	del
chr14	71437824	71438181	358	del
chr14	71689942	71690267	326	del
chr14	74011083	74024007	12925	dup
chr14	74239768	74246985	7218	del
chr14	77687187	77687671	485	del
chr14	78124934	78125083	150	del
chr14	78249852	78250219	368	del
chr14	78828216	78828620	405	del
chr14	79653926	79654029	104	del
chr14	80106272	80115062	8791	del
chr14	81469057	81469478	422	del
chr14	81597040	81597367	328	del
chr14	82499094	82503343	4250	del
chr14	82742594	82742828	235	dup
chr14	83019601	83019887	287	del
chr14	83635829	83636500	672	del
chr14	85139129	85139641	513	del
chr14	87207138	87207265	128	del
chr14	87858044	87858410	367	del
chr14	88889997	88890183	187	del
chr14	89149432	89150577	1146	dup
chr14	89408823	89409099	277	del
chr14	94235337	94235393	57	del
chr14	96394058	96394388	331	del
chr14	98048031	98048518	488	del
chr14	98783966	98785093	1128	del
chr14	98822594	98822671	78	del
chr14	100844997	100845347	351	del
chr14	101990858	101991242	385	del
chr14	104791467	104791874	408	del
chr14	105273961	105274754	794	del
chr14	105415276	105415666	391	del
chr14	105417023	105418385	1363	del
chr14	105576652	105579587	2936	del
chr14	106154694	106155046	353	del
chr14	106330836	106368522	37687	del
chr14	106932612	107174941	242330	del
chr15	20001396	20001844	449	del
chr15	20008875	20009218	344	del
chr15	20025648	20025964	317	dup
chr15	20393078	20419533	26456	dup
chr15	20581463	20589613	8151	del
chr15	20598942	20625797	26856	dup
chr15	20846721	20867075	20355	dup
chr15	21902635	21929978	27344	dup
chr15	22336904	22343964	7061	dup
chr15	23671395	23675368	3974	del
chr15	24207057	24207375	319	del
chr15	25460975	25472280	11306	dup
chr15	25931377	25932394	1018	del
chr15	26547111	26547260	150	del
chr15	26961909	26962288	380	del
chr15	27021480	27021804	325	del
chr15	27483242	27483346	105	del
chr15	28701268	28709132	7865	dup
chr15	29411469	29411901	433	del
chr15	31898857	32030945	132089	dup
chr15	32291220	32291544	325	del
chr15	34200430	34200727	298	del
chr15	35009016	35009372	357	del
chr15	38104764	38104881	118	del
chr15	39267005	39267362	358	del
chr15	39372369	39373482	1114	del
chr15	39520094	39520483	390	del
chr15	39744385	39744859	475	del
chr15	40896391	40896443	53	del
chr15	41604008	41604445	438	del
chr15	42017735	42018075	341	del
chr15	43660427	43660768	342	del
chr15	45570040	45570198	159	del
chr15	46067961	46068316	356	del
chr15	51897697	51898052	356	del
chr15	52525177	52525520	344	del
chr15	55218197	55224462	6266	del
chr15	55429882	55430226	345	del
chr15	56402718	56403256	539	del
chr15	58282101	58282235	135	del
chr15	58596495	58596830	336	del
chr15	59712879	59713231	353	del
chr15	64633175	64633512	338	del
chr15	64664107	64664226	120	del
chr15	64843769	64844229	461	del
chr15	66633805	66634146	342	del
chr15	66706536	66706683	148	del
chr15	67083750	67084081	332	del
chr15	68426002	68428946	2945	del
chr15	68713322	68713579	258	del
chr15	69049573	69049905	333	del
chr15	71491637	71492464	828	dup
chr15	71708584	71713708	5125	del
chr15	71885475	71885828	354	del
chr15	72017206	72017592	387	del
chr15	72385965	72388170	2206	del
chr15	72568177	72568443	267	del
chr15	74164196	74164395	200	del
chr15	77330749	77332719	1971	del
chr15	77910841	77911254	414	del
chr15	79084263	79084355	93	del
chr15	79891843	79892185	343	del
chr15	79911588	79911919	332	del
chr15	80110673	80110986	314	del
chr15	83275265	83275588	324	del
chr15	83551623	83557690	6068	del
chr15	84541413	84543859	2447	del
chr15	86057000	86059218	2219	del
chr15	87700130	87700497	368	del
chr15	91173972	91174328	357	del
chr15	93515783	93516121	339	del
chr15	93710930	93711282	353	del
chr15	93747481	93747545	65	del
chr15	93897083	93897518	436	del
chr15	94933278	94933358	81	del
chr15	98706075	98706463	389	del
chr15	98842270	98843841	1572	del
chr15	99574482	99575633	1152	del
chr15	100097884	100097934	51	del
chr15	101051769	101052194	426	del
chr15	101259301	101260493	1193	del
chr15	101341480	101342386	907	del
chr15	101453056	101453400	345	del
chr15	101901519	101901618	100	del
chr15	101930374	101930555	182	dup
chr15	102332507	102332884	378	del
chr16	502616	503134	519	del
chr16	530764	531076	313	del
chr16	668725	669099	375	del
chr16	796350	796588	239	del
chr16	799527	799804	278	del
chr16	998832	1000718	1887	del
chr16	1422855	1424155	1301	del
chr16	1447319	1447784	466	del
chr16	2347995	2348254	260	del
chr16	3263288	3263544	257	del
chr16	8066606	8066954	349	del
chr16	9120560	9121714	1155	dup
chr16	9397704	9397866	163	del
chr16	10924958	10925643	686	del
chr16	11683732	11685310	1579	del
chr16	12002315	12002671	357	del
chr16	13294446	13296515	2070	del
chr16	14075603	14075760	158	del
chr16	14470527	14470833	307	del
chr16	15059676	15076875	17200	dup
chr16	16178273	16178720	448	del
chr16	16500934	16501370	437	del
chr16	16618761	16619241	481	del
chr16	16742149	16888529	146381	dup
chr16	16934361	16940423	6063	del
chr16	18150065	18241262	91198	dup
chr16	18832514	18838393	5880	del
chr16	19230425	19230792	368	del
chr16	19945538	19967630	22093	del
chr16	20530725	20619856	89132	dup
chr16	20778551	20778882	332	del
chr16	21573321	21580382	7062	dup
chr16	21588291	21593314	5024	dup
chr16	22611652	22783757	172106	dup
chr16	22908952	22909272	321	del
chr16	23047727	23049543	1817	del
chr16	23528535	23528866	332	del
chr16	23910844	23911261	418	del
chr16	25340097	25343141	3045	del
chr16	25639351	25640163	813	del
chr16	26385182	26386531	1350	dup
chr16	26608023	26608386	364	del
chr16	26963254	26963386	133	del
chr16	28609318	28622312	12995	del
chr16	31327331	31327599	269	del
chr16	32276953	32277418	466	del
chr16	32418983	32469917	50935	dup
chr16	32611029	32642738	31710	dup
chr16	32831659	32863935	32277	dup
chr16	33374049	33379405	5357	del
chr16	33485937	33486279	343	del
chr16	33545267	33547067	1801	del
chr16	33588532	33626594	38063	dup
chr16	33971727	33972565	839	dup
chr16	33973235	33973577	343	dup
chr16	33978270	33978883	614	dup
chr16	33997325	33997644	320	del
chr16	34009218	34009592	375	dup
chr16	34014872	34016774	1903	dup
chr16	34184094	34184852	759	dup
chr16	34457085	34712399	255315	dup
chr16	34971847	35148881	177035	dup
chr16	46428839	46428928	90	del
chr16	48280901	48281396	496	dup
chr16	49036067	49036211	145	del
chr16	49979394	49979726	333	del
chr16	56617011	56617372	362	del
chr16	57326332	57328195	1864	del
chr16	57366289	57367130	842	del
chr16	57725354	57727853	2500	del
chr16	58819558	58819633	76	del
chr16	58961829	58962286	458	del
chr16	60032078	60032417	340	del
chr16	62046861	62047215	355	del
chr16	62544321	62550679	6359	del
chr16	63442423	63442762	340	del
chr16	65520003	65520326	324	del
chr16	65839594	65840024	431	del
chr16	66823189	66823575	387	del
chr16	70552997	70553348	352	del
chr16	72753279	72753611	333	del
chr16	75429770	75430673	904	del
chr16	76168648	76168753	106	del
chr16	76294912	76295032	121	del
chr16	76539128	76544042	4915	del
chr16	78171652	78172364	713	del
chr16	78876607	78877595	989	del
chr16	80196900	80197002	103	del
chr16	80468628	80468951	324	del
chr16	81119462	81119863	402	del
chr16	81173808	81174324	517	del
chr16	81619267	81619360	94	del
chr16	82164141	82164556	416	del
chr16	82309349	82310183	835	del
chr16	84501406	84504139	2734	del
chr16	85149501	85150091	591	del
chr16	86284308	86284637	330	del
chr16	86637076	86637333	258	del
chr16	87981799	87981853	55	del
chr16	88280505	88280986	482	del
chr16	89799076	89799336	261	del
chr16	89900585	89901154	570	del
chr16	89973449	89975480	2032	dup
chr17	20595	21749	1155	del
chr17	83569	84013	445	del
chr17	185812	185874	63	del
chr17	193715	197095	3381	del
chr17	210533	210795	263	del
chr17	213277	213734	458	del
chr17	219928	220252	325	del
chr17	456177	456468	292	del
chr17	671307	671746	440	dup
chr17	723720	724899	1180	del
chr17	738979	739352	374	del
chr17	1056608	1056993	386	del
chr17	1097737	1098192	456	del
chr17	1955713	1956321	609	del
chr17	2394998	2395313	316	del
chr17	2719910	2721243	1334	del
chr17	3734770	3735861	1092	del
chr17	4640591	4641359	769	del
chr17	4733703	4734200	498	del
chr17	5595688	5597518	1831	del
chr17	5933614	5933944	331	del
chr17	6988699	6990007	1309	del
chr17	8011064	8011437	374	del
chr17	9065207	9065341	135	del
chr17	10203417	10203785	369	del
chr17	11430197	11430247	51	del
chr17	11557370	11557702	333	del
chr17	12196579	12196917	339	del
chr17	12309527	12309822	296	del
chr17	12345661	12347204	1544	del
chr17	12353126	12359263	6138	del
chr17	13220477	13220821	345	del
chr17	13704555	13704854	300	del
chr17	14189861	14191569	1709	del
chr17	15690934	15794694	103761	dup
chr17	15863568	15863886	319	del
chr17	16048712	16049075	364	del
chr17	16661446	16704453	43008	dup
chr17	16711552	16724682	13131	dup
chr17	17230353	17231252	900	del
chr17	18359814	18376676	16863	dup
chr17	18418796	18465083	46288	del
chr17	18507410	18522042	14633	dup
chr17	18791138	18792167	1030	del
chr17	19543406	19543777	372	del
chr17	19571890	19572347	458	del
chr17	20662625	20663102	478	del
chr17	21195924	21196046	123	dup
chr17	21212906	21221182	8277	del
chr17	21321277	21322820	1544	del
chr17	21556717	21558068	1352	del
chr17	21904344	21906446	2103	dup
chr17	25536539	25540396	3858	del
chr17	26780360	26783512	3153	del
chr17	27019309	27019928	620	del
chr17	28988460	28989009	550	del
chr17	30436733	30437100	368	del
chr17	31477654	31477986	333	del
chr17	32320753	32321022	270	del
chr17	34376278	34376630	353	del
chr17	35143423	35143760	338	del
chr17	35755598	35760346	4749	del
chr17	36963468	36964937	1470	del
chr17	37655172	37655449	278	del
chr17	38377909	38378421	513	del
chr17	39421554	39432271	10718	del
chr17	41382621	41399540	16920	del
chr17	43257839	43258572	734	del
chr17	44165338	44211686	46349	dup
chr17	44230893	44262697	31805	dup
chr17	44341412	44366497	25086	dup
chr17	44888470	44888676	207	del
chr17	45634763	45635369	607	del
chr17	47037153	47037615	463	del
chr17	47228433	47228774	342	del
chr17	51852763	51860720	7958	del
chr17	52705176	52705226	51	del
chr17	55079915	55081832	1918	dup
chr17	55089717	55092882	3166	del
chr17	60485063	60637451	152389	dup
chr17	60934361	60934485	125	del
chr17	61941105	61964701	23597	del
chr17	63272096	63272376	281	del
chr17	64930540	64930863	324	del
chr17	65520850	65521190	341	del
chr17	65561477	65561915	439	del
chr17	65727354	65727649	296	del
chr17	66960926	66961270	345	del
chr17	67087651	67087974	324	del
chr17	67957677	67958105	429	dup
chr17	68854676	68855133	458	del
chr17	69334976	69335036	61	del
chr17	69852135	69852487	353	del
chr17	70262959	70263018	60	del
chr17	72393115	72393249	135	del
chr17	73542673	73542881	209	del
chr17	74987514	74987854	341	del
chr17	75235945	75236307	363	del
chr17	75988281	75988602	322	del
chr17	76282236	76283435	1200	del
chr17	76505045	76505417	373	del
chr17	77125431	77125615	185	del
chr17	77995742	77999063	3322	del
chr17	78717565	78718528	964	del
chr17	78834673	78835370	698	del
chr17	78996513	78996778	266	del
chr17	79027666	79028105	440	del
chr17	79183401	79183856	456	del
chr17	79470460	79471473	1014	del
chr17	79610336	79610676	341	del
chr17	80856808	80857002	195	dup
chr17	80983037	80983445	409	del
chr17	80997151	80997488	338	del
chr17	81025596	81025682	87	del
chr17	81081975	81083124	1150	del
chr18	1851995	1852317	323	del
chr18	2472714	2472846	133	del
chr18	2614438	2614649	212	del
chr18	4955574	4956014	441	del
chr18	5306850	5307333	484	del
chr18	5324601	5326268	1668	del
chr18	9036079	9036417	339	del
chr18	9225123	9225460	338	del
chr18	9621959	9622237	279	del
chr18	9809053	9809282	230	dup
chr18	10222244	10223617	1374	del
chr18	10462396	10462726	331	del
chr18	10506191	10506660	470	del
chr18	10797162	10797338	177	del
chr18	11826264	11826350	87	del
chr18	12177684	12178062	379	del
chr18	13143139	13144169	1031	del
chr18	13887189	13887434	246	del
chr18	14822914	14823322	409	del
chr18	15401794	15401965	172	dup
chr18	15404845	15405649	805	del
chr18	15407026	15410645	3620	dup
chr18	21990632	21992075	1444	del
chr18	22892490	22892807	318	del
chr18	23473581	23473650	70	del
chr18	24571602	24572354	753	del
chr18	25827879	25828221	343	del
chr18	26363743	26364068	326	del
chr18	27629671	27630016	346	del
chr18	27872566	27872903	338	del
chr18	29548868	29548939	72	del
chr18	30495682	30501269	5588	del
chr18	32661954	32662292	339	del
chr18	37061628	37061965	338	del
chr18	38259877	38266763	6887	del
chr18	38864762	38868358	3597	del
chr18	41031535	41032558	1024	del
chr18	43260996	43261331	336	del
chr18	43345201	43345281	81	del
chr18	44338415	44338759	345	del
chr18	44382696	44383089	394	del
chr18	44927632	44929132	1501	del
chr18	45379502	45379826	325	del
chr18	45996143	45996463	321	del
chr18	46159351	46159429	79	del
chr18	46978977	46979622	646	del
chr18	47019864	47020188	325	del
chr18	47104043	47104371	329	del
chr18	47694964	47698405	3442	del
chr18	50462560	50463051	492	del
chr18	50488051	50489493	1443	del
chr18	50612385	50612967	583	del
chr18	50925976	50926317	342	del
chr18	51044524	51048957	4434	dup
chr18	51952950	51956964	4015	del
chr18	54244935	54245662	728	del
chr18	54946728	54948726	1999	del
chr18	55177459	55177973	515	del
chr18	55345898	55346310	413	del
chr18	55671118	55671430	313	del
chr18	55801584	55801919	336	del
chr18	59591582	59591800	219	del
chr18	59672757	59674201	1445	del
chr18	61971897	61972119	223	del
chr18	62385764	62386102	339	del
chr18	62996838	62996933	96	del
chr18	63533238	63533624	387	del
chr18	63723823	63732384	8562	del
chr18	63766845	63769207	2363	del
chr18	66221317	66221651	335	del
chr18	66228951	66229341	391	del
chr18	67949590	67949940	351	del
chr18	68846724	68847063	340	del
chr18	69896770	69897093	324	del
chr18	70353205	70353435	231	del
chr18	70978859	70979163	305	del
chr18	71273396	71273721	326	del
chr18	71444207	71444558	352	del
chr18	72152425	72152771	347	del
chr18	72779980	72780030	51	del
chr18	73570004	73570338	335	del
chr18	73901616	73902056	441	del
chr18	74179077	74179289	213	del
chr18	74323284	74324227	944	dup
chr18	74347192	74348015	824	del
chr18	74365364	74365684	321	del
chr18	74769765	74770078	314	del
chr18	75266983	75268174	1192	del
chr18	75997277	75997621	345	del
chr18	76202121	76203361	1241	del
chr18	76373591	76374455	865	del
chr18	76541982	76542740	759	del
chr18	76638950	76640127	1178	dup
chr18	76662372	76666356	3985	del
chr18	76932024	76932434	411	del
chr18	77057708	77059005	1298	del
chr18	77087533	77088102	570	dup
chr18	77168982	77169360	379	del
chr18	77309946	77312089	2144	del
chr18	77499850	77500133	284	del
chr18	77524508	77525487	980	del
chr18	77792972	77793024	53	del
chr19	350901	350996	96	del
chr19	393559	395010	1452	del
chr19	410653	411157	505	del
chr19	423148	423612	465	del
chr19	818940	819295	356	del
chr19	837829	838159	331	del
chr19	1029097	1029527	431	del
chr19	2128571	2129038	468	del
chr19	2909164	2910884	1721	del
chr19	3711008	3711351	344	del
chr19	3716064	3717364	1301	del
chr19	3866386	3866447	62	del
chr19	4320969	4321308	340	del
chr19	4511267	4511922	656	dup
chr19	4874731	4875105	375	del
chr19	6152276	6152580	305	del
chr19	6163212	6163517	306	del
chr19	6987454	6987818	365	del
chr19	7515227	7515556	330	dup
chr19	8514407	8514719	313	del
chr19	8772978	8773325	348	del
chr19	9007252	9010343	3092	dup
chr19	11517418	11518635	1218	del
chr19	12556643	12558295	1653	del
chr19	12694867	12698956	4090	del
chr19	13737426	13739060	1635	dup
chr19	13775665	13776831	1167	del
chr19	14732329	14734157	1829	del
chr19	15046385	15049494	3110	del
chr19	15750574	15750640	67	del
chr19	15761953	15762457	505	del
chr19	17748553	17748938	386	del
chr19	17856098	17856791	694	del
chr19	18242156	18242458	303	del
chr19	19257999	19258307	309	del
chr19	19802167	19802604	438	del
chr19	20174571	20175035	465	del
chr19	20176718	20177043	326	del
chr19	20595773	20717990	122218	del
chr19	20979980	20980341	362	del
chr19	21319462	21319622	161	del
chr19	21750726	21751714	989	del
chr19	21752923	21756703	3781	dup
chr19	21903039	21905575	2537	del
chr19	23140801	23142941	2141	del
chr19	23320783	23321126	344	del
chr19	23465127	23466785	1659	del
chr19	23505749	23650920	145172	dup
chr19	23655174	23655231	58	del
chr19	23935832	23936682	851	dup
chr19	23986389	23986749	361	del
chr19	24541761	24541994	234	del
chr19	24573512	24574251	740	del
chr19	24595034	24596030	997	del
chr19	27830248	27830581	334	dup
chr19	27868736	27869591	856	dup
chr19	27961358	27963241	1884	del
chr19	29950177	29956175	5999	del
chr19	30386475	30386882	408	del
chr19	30388790	30393116	4327	del
chr19	31287472	31289746	2275	del
chr19	31997946	31998312	367	del
chr19	35661065	35665816	4752	del
chr19	36662622	36663008	387	del
chr19	36840703	36847130	6428	del
chr19	37046176	37046503	328	del
chr19	37284293	37284640	348	del
chr19	39240815	39240981	167	dup
chr19	40613088	40615775	2688	del
chr19	41454020	41521402	67383	dup
chr19	41867501	41867953	453	del
chr19	43167389	43167885	497	del
chr19	43827995	43833259	5265	dup
chr19	44183355	44184228	874	dup
chr19	46278623	46279660	1038	del
chr19	46314914	46316828	1915	del
chr19	46622653	46628367	5715	del
chr19	46796783	46797147	365	del
chr19	46956089	46956456	368	del
chr19	48494701	48495086	386	del
chr19	49889435	49889807	373	del
chr19	51077876	51082527	4652	del
chr19	51776377	51776731	355	del
chr19	52134835	52149093	14259	dup
chr19	52175924	52177531	1608	del
chr19	52948969	52949075	107	del
chr19	53096002	53097633	1632	del
chr19	53422195	53424240	2046	del
chr19	53602396	53632277	29882	del
chr19	53689161	53691968	2808	del
chr19	54169534	54171848	2315	dup
chr19	54383503	54383711	209	del
chr19	54810487	54811699	1213	del
chr19	55274920	55355281	80362	dup
chr19	55470514	55472058	1545	del
chr19	55475805	55476924	1120	dup
chr19	55604695	55605654	960	del
chr19	56020080	56020325	246	del
chr19	56041811	56042175	365	del
chr19	56272943	56282844	9902	dup
chr19	56580958	56581008	51	del
chr19	56850697	56851123	427	del
chr19	57111544	57111887	344	del
chr19	57458398	57458462	65	del
chr19	58617755	58618152	398	del
chr2	495239	495759	521	del
chr2	740001	740815	815	dup
chr2	908620	909102	483	del
chr2	1089654	1090578	925	del
chr2	1358084	1358338	255	del
chr2	1529192	1536517	7326	dup
chr2	1569123	1570576	1454	dup
chr2	1801622	1801998	377	del
chr2	1826537	1826595	59	del
chr2	2726260	2726624	365	del
chr2	2798761	2799254	494	del
chr2	2910444	2910959	516	del
chr2	3244238	3244528	291	del
chr2	3732793	3738046	5254	del
chr2	3834014	3834302	289	del
chr2	3885199	3885346	148	del
chr2	4212110	4223633	11524	del
chr2	4781291	4787381	6091	del
chr2	5162818	5163332	515	dup
chr2	5209184	5209507	324	del
chr2	5487768	5488043	276	del
chr2	8616809	8617120	312	del
chr2	11248624	11248966	343	del
chr2	11520556	11520865	310	del
chr2	11994471	11995229	759	del
chr2	14704153	14710160	6008	del
chr2	15166266	15166627	362	del
chr2	16230170	16230441	272	del
chr2	16251096	16251450	355	del
chr2	16271567	16273879	2313	del
chr2	18574222	18574543	322	del
chr2	22688399	22690107	1709	del
chr2	23803164	23803764	601	del
chr2	25227605	25227952	348	del
chr2	28353916	28354290	375	del
chr2	28661665	28661718	54	del
chr2	29999217	29999308	92	del
chr2	33224454	33227300	2847	del
chr2	34523576	34525735	2160	del
chr2	34643623	34643974	352	del
chr2	34797609	34801592	3984	del
chr2	34828903	34829305	403	del
chr2	35772266	35772319	54	del
chr2	35975766	35997215	21450	del
chr2	36732504	36732908	405	del
chr2	36955643	36955997	355	del
chr2	39071461	39071846	386	del
chr2	40446934	40447094	161	del
chr2	40978117	40978486	370	del
chr2	41022240	41022543	304	del
chr2	41973027	41976041	3015	del
chr2	42346245	42347338	1094	del
chr2	44636218	44636313	96	del
chr2	44783579	44783939	361	del
chr2	46910132	46910469	338	del
chr2	48781834	48784875	3042	del
chr2	48990482	48991196	715	del
chr2	49561464	49561647	184	del
chr2	49612880	49613248	369	del
chr2	51926576	51927817	1242	del
chr2	51973809	51974252	444	del
chr2	52749685	52785297	35613	del
chr2	54565484	54567485	2002	del
chr2	54693475	54693749	275	del
chr2	56083533	56083858	326	del
chr2	57342728	57343069	342	del
chr2	59623221	59631071	7851	del
chr2	59644944	59644994	51	del
chr2	65807507	65807838	332	del
chr2	66505568	66507564	1997	del
chr2	70125033	70125568	536	del
chr2	73430941	73431266	326	del
chr2	74511249	74511634	386	del
chr2	76526494	76528896	2403	del
chr2	76557049	76557296	248	del
chr2	76773538	76775464	1927	del
chr2	78117886	78118375	490	del
chr2	78748481	78748651	171	del
chr2	78785981	78786140	160	del
chr2	79057647	79057986	340	del
chr2	79076565	79081215	4651	del
chr2	82340445	82340776	332	del
chr2	84758429	84758743	315	del
chr2	85326966	85327294	329	del
chr2	85519091	85519462	372	del
chr2	85939167	85939397	231	del
chr2	86972696	87178267	205572	dup
chr2	88320943	88321270	328	del
chr2	88600798	88601152	355	del
chr2	89029228	89032307	3080	del
chr2	89132276	89159124	26849	del
chr2	89854118	89856549	2432	del
chr2	89877593	89879116	1524	del
chr2	91696788	91697255	468	dup
chr2	91784238	91785015	778	del
chr2	91865750	91925129	59380	dup
chr2	92276344	92279761	3418	dup
chr2	97854287	97856138	1852	del
chr2	97870103	97873899	3797	del
chr2	98136216	98156567	20352	dup
chr2	99752960	99753303	344	del
chr2	99868343	99868612	270	del
chr2	101975196	101975556	361	del
chr2	102097834	102098180	347	del
chr2	102232538	102233602	1065	del
chr2	103322479	103322834	356	del
chr2	104187000	104187212	213	del
chr2	106694799	106696035	1237	del
chr2	108855400	108856294	895	del
chr2	109310535	109312122	1588	del
chr2	109689901	109695337	5437	del
chr2	109815754	109816334	581	del
chr2	110441457	110547945	106489	dup
chr2	112018095	112176368	158274	dup
chr2	112283449	112414628	131180	dup
chr2	114151312	114153626	2315	del
chr2	116662058	116662667	610	del
chr2	117893022	117893417	396	del
chr2	118739656	118739785	130	del
chr2	118893973	118894117	145	dup
chr2	118906124	118906302	179	del
chr2	119713987	119714124	138	del
chr2	121797792	121798429	638	del
chr2	123364863	123365391	529	del
chr2	123477289	123482545	5257	del
chr2	123783276	123783537	262	del
chr2	123989138	123989489	352	del
chr2	124170243	124170595	353	del
chr2	126443240	126451847	8608	del
chr2	126509685	126510627	943	del
chr2	127674751	127677277	2527	del
chr2	128871254	128871576	323	del
chr2	129638385	129646219	7835	del
chr2	130172834	130173310	477	del
chr2	130242119	130251575	9457	del
chr2	130954927	130957403	2477	del
chr2	132335225	132335331	107	del
chr2	132983942	132988010	4069	del
chr2	133671859	133674536	2678	del
chr2	134460261	134460576	316	del
chr2	134544243	134544639	397	del
chr2	134767400	134767817	418	del
chr2	134966691	134970152	3462	del
chr2	138245285	138245648	364	del
chr2	138490101	138490514	414	del
chr2	139942337	139942387	51	del
chr2	142350986	142351328	343	del
chr2	146842402	146842549	148	del
chr2	146862611	146876881	14271	del
chr2	150626970	150627312	343	del
chr2	150759289	150759633	345	del
chr2	151031127	151038285	7159	del
chr2	151903083	151903375	293	del
chr2	152041146	152041507	362	del
chr2	152617281	152617623	343	del
chr2	154064572	154064679	108	del
chr2	154494925	154495161	237	del
chr2	155818938	155833162	14225	del
chr2	156656737	156656881	145	del
chr2	157077084	157077349	266	del
chr2	158433330	158433673	344	del
chr2	158719081	158719417	337	del
chr2	159958908	159961502	2595	del
chr2	160149117	160151651	2535	del
chr2	160855846	160856176	331	del
chr2	161795593	161795926	334	del
chr2	162135151	162139082	3932	dup
chr2	163666404	163666744	341	del
chr2	166267518	166267834	317	del
chr2	167494249	167501607	7359	dup
chr2	167545923	167547104	1182	del
chr2	167550210	167550286	77	del
chr2	168895807	168896146	340	del
chr2	169395461	169395790	330	del
chr2	169606112	169606228	117	del
chr2	170105115	170111169	6055	del
chr2	170641497	170643970	2474	del
chr2	170992006	170992343	338	del
chr2	173148019	173148120	102	del
chr2	173179971	173186133	6163	del
chr2	176637483	176637837	355	del
chr2	177265601	177272052	6452	del
chr2	178287617	178288079	463	del
chr2	180065283	180082019	16737	del
chr2	182355966	182356301	336	del
chr2	182565256	182565575	320	del
chr2	182856891	182857609	719	del
chr2	183354710	183354784	75	del
chr2	184085515	184090985	5471	del
chr2	184249953	184250329	377	del
chr2	187437022	187437422	401	del
chr2	188215718	188216029	312	del
chr2	191248360	191248769	410	del
chr2	191680779	191680878	100	del
chr2	193355390	193355724	335	del
chr2	194689469	194698782	9314	del
chr2	195477627	195477743	117	del
chr2	196031300	196031642	343	del
chr2	196051812	196052090	279	del
chr2	196214801	196215243	443	del
chr2	197614616	197614969	354	del
chr2	200312447	200312695	249	del
chr2	202549931	202550000	70	del
chr2	204181530	204191732	10203	del
chr2	205185242	205185329	88	del
chr2	206731182	206731508	327	del
chr2	207987612	207987825	214	del
chr2	208351101	208359398	8298	del
chr2	208474469	208476818	2350	del
chr2	208567219	208567550	332	del
chr2	208910319	208910664	346	del
chr2	208959107	208959450	344	del
chr2	209061154	209061480	327	del
chr2	209451716	209452050	335	del
chr2	209942883	209948955	6073	del
chr2	212161556	212161620	65	del
chr2	212551245	212551549	305	del
chr2	212700043	212700116	74	del
chr2	213574668	213574998	331	del
chr2	214507290	214507647	358	del
chr2	214775204	214775532	329	del
chr2	214778297	214778363	67	del
chr2	215728747	215730859	2113	del
chr2	215749618	215749828	211	del
chr2	217089920	217092518	2599	del
chr2	217092789	217093132	344	del
chr2	217158327	217158737	411	del
chr2	217955881	217957273	1393	del
chr2	218674064	218674299	236	del
chr2	220052320	220056378	4059	del
chr2	221345918	221346276	359	del
chr2	221882958	221883188	231	del
chr2	223481690	223481995	306	del
chr2	223760174	223762675	2502	del
chr2	223797338	223797691	354	del
chr2	226039575	226040076	502	del
chr2	226403489	226403546	58	del
chr2	231325288	231325640	353	del
chr2	231996176	231996521	346	del
chr2	233332705	233333507	803	del
chr2	233668380	233668681	302	del
chr2	236094666	236095012	347	del
chr2	237701915	237701977	63	del
chr2	239409368	239409709	342	del
chr2	240153349	240153606	258	del
chr2	240739380	240739829	450	del
chr2	240838334	240838884	551	del
chr2	240958934	240959278	345	del
chr2	241248258	241249036	779	dup
chr2	241466710	241467123	414	dup
chr2	242529718	242530319	602	dup
chr2	242542612	242542962	351	del
chr2	242608433	242608488	56	del
chr2	242863982	242864293	312	del
chr20	594418	594502	85	del
chr20	1069158	1069229	72	del
chr20	1389096	1390838	1743	del
chr20	1560739	1594148	33410	del
chr20	2803147	2806419	3273	del
chr20	2864001	2864330	330	del
chr20	3021758	3022106	349	del
chr20	3037745	3038209	465	del
chr20	5942984	5943322	339	del
chr20	6150945	6151280	336	del
chr20	7274336	7274656	321	del
chr20	8414024	8414471	448	del
chr20	9149569	9149622	54	del
chr20	9696761	9696815	55	del
chr20	10304549	10304737	189	dup
chr20	11517261	11517596	336	del
chr20	14529061	14529394	334	del
chr20	15435280	15435497	218	del
chr20	15711534	15712577	1044	del
chr20	16040288	16040407	120	del
chr20	16240181	16241345	1165	dup
chr20	16269127	16269598	472	del
chr20	17103435	17103816	382	del
chr20	18027979	18028300	322	del
chr20	18757149	18757448	300	del
chr20	19170011	19170398	388	del
chr20	21190220	21190497	278	dup
chr20	21849891	21850200	310	del
chr20	23103200	23103640	441	del
chr20	24388708	24389557	850	del
chr20	24903679	24904428	750	del
chr20	25198141	25199084	944	dup
chr20	26092751	26094315	1565	del
chr20	26260600	26261802	1203	del
chr20	26297587	26302710	5124	del
chr20	30899227	30899534	308	del
chr20	31310832	31312788	1957	del
chr20	31327309	31328037	729	del
chr20	31525465	31529406	3942	del
chr20	32815910	32819241	3332	del
chr20	33115811	33116147	337	del
chr20	33621647	33621976	330	del
chr20	35815609	35815938	330	del
chr20	36750806	36750868	63	del
chr20	37055091	37055831	741	del
chr20	38337632	38337769	138	del
chr20	38513081	38513177	97	del
chr20	41791255	41791457	203	del
chr20	42024594	42025808	1215	del
chr20	42271862	42274592	2731	del
chr20	42324993	42325781	789	dup
chr20	42481271	42483803	2533	del
chr20	42676100	42676562	463	del
chr20	44359412	44359524	113	del
chr20	44535349	44535787	439	del
chr20	46523463	46523979	517	dup
chr20	48543735	48543815	81	del
chr20	48579581	48580544	964	dup
chr20	50492115	50492481	367	del
chr20	50759190	50760941	1752	del
chr20	52458024	52458271	248	del
chr20	52480211	52480343	133	del
chr20	52647000	52658030	11031	del
chr20	52866234	52867363	1130	del
chr20	53292648	53292979	332	del
chr20	54114149	54114505	357	del
chr20	54434518	54440716	6199	del
chr20	56079181	56080567	1387	del
chr20	56524090	56524538	449	del
chr20	59677010	59677539	530	dup
chr20	59776819	59777254	436	del
chr20	59804673	59804723	51	del
chr20	59974163	59974508	346	del
chr20	60228657	60228911	255	del
chr20	60570626	60570963	338	del
chr20	60632772	60633931	1160	del
chr20	61304234	61305158	925	del
chr20	61724537	61725820	1284	del
chr20	62003602	62003922	321	del
chr20	62267510	62268028	519	del
chr20	62596174	62597466	1293	del
chr20	62722146	62722647	502	del
chr21	9834343	9835500	1158	del
chr21	10600667	10602012	1346	del
chr21	10699332	10699654	323	dup
chr21	10702124	10703713	1590	dup
chr21	10706447	10706982	536	dup
chr21	10725152	10725776	625	del
chr21	10729912	10730700	789	del
chr21	10742378	10743287	910	del
chr21	10756463	10756838	376	dup
chr21	10757310	10757426	117	dup
chr21	10762031	10762725	695	dup
chr21	10764427	10764779	353	del
chr21	10766777	10772812	6036	del
chr21	10992014	10999734	7721	dup
chr21	11036169	11036735	567	del
chr21	11122305	11122450	146	dup
chr21	14345314	14345878	565	dup
chr21	14356473	14356868	396	dup
chr21	14981354	15016529	35176	del
chr21	15460778	15461862	1085	del
chr21	15847452	15847556	105	del
chr21	16275282	16275361	80	del
chr21	18612333	18613698	1366	del
chr21	19068757	19069205	449	del
chr21	19914048	19914414	367	del
chr21	22783280	22784931	1652	dup
chr21	23162195	23162443	249	del
chr21	24374775	24375432	658	del
chr21	24828921	24829300	380	del
chr21	25710159	25710623	465	del
chr21	26825131	26825407	277	del
chr21	29583145	29583219	75	del
chr21	30263589	30264254	666	del
chr21	30552214	30552588	375	del
chr21	30601808	30602182	375	del
chr21	33843264	33843738	475	del
chr21	37014956	37015189	234	del
chr21	37588125	37588620	496	del
chr21	37676097	37676322	226	del
chr21	39590522	39590874	353	del
chr21	39863881	39863999	119	del
chr21	39900346	39900691	346	del
chr21	41586856	41587213	358	del
chr21	41812341	41812698	358	del
chr21	41957248	41957373	126	del
chr21	42054568	42054759	192	del
chr21	42402880	42403222	343	del
chr21	43350074	43353499	3426	del
chr21	44268504	44268874	371	del
chr21	44812749	44813189	441	del
chr21	44970358	44973398	3041	del
chr21	45789354	45789707	354	del
chr21	45830013	45830474	462	del
chr21	45850285	45850618	334	del
chr21	46401567	46402277	711	del
chr21	46448017	46448852	836	del
chr21	46575617	46576784	1168	dup
chr21	47217735	47218124	390	dup
chr21	47388013	47389739	1727	del
chr21	47410347	47410516	170	dup
chr21	47603481	47603869	389	del
chr21	47613147	47613545	399	del
chr21	47779134	47779647	514	del
chr22	16850663	16851027	365	dup
chr22	17026339	17027748	1410	del
chr22	17616943	17617364	422	del
chr22	17770283	17779123	8841	del
chr22	18047355	18047739	385	del
chr22	18057747	18060479	2733	del
chr22	18099511	18099831	321	del
chr22	18588802	18589297	496	dup
chr22	18977575	18977640	66	del
chr22	19099901	19100643	743	del
chr22	20710706	20714905	4200	dup
chr22	20950607	20953873	3267	del
chr22	23032106	23032166	61	del
chr22	23040783	23241887	201105	del
chr22	23478415	23479682	1268	del
chr22	24195932	24198526	2595	del
chr22	24274127	24311316	37190	del
chr22	24326713	24333476	6764	dup
chr22	25576003	25576053	51	del
chr22	26891514	26891650	137	del
chr22	27168066	27169798	1733	del
chr22	30163524	30165686	2163	del
chr22	30214392	30214448	57	del
chr22	30737506	30737593	88	del
chr22	33295760	33296088	329	del
chr22	33751615	33751766	152	del
chr22	34069804	34069925	122	del
chr22	35645151	35646154	1004	del
chr22	37124157	37124258	102	del
chr22	37126959	37127291	333	del
chr22	37143062	37147896	4835	del
chr22	37905674	37906175	502	del
chr22	39607634	39608044	411	del
chr22	40794210	40795242	1033	del
chr22	42140478	42140800	323	del
chr22	42523949	42533891	9943	dup
chr22	42934810	42935995	1186	del
chr22	42943049	42943400	352	del
chr22	43101430	43102199	770	del
chr22	43549321	43549636	316	del
chr22	45252401	45253109	709	del
chr22	45874997	45875366	370	del
chr22	45964468	45964696	229	del
chr22	47656568	47656640	73	del
chr22	49077605	49077923	319	del
chr22	49355777	49356078	302	del
chr22	49622503	49624309	1807	del
chr22	49750824	49750881	58	del
chr22	49780412	49780617	206	dup
chr22	49827009	49827223	215	del
chr22	49863252	49863502	251	del
chr22	50585678	50585980	303	del
chr22	50664005	50664065	61	del
chr22	51119842	51121172	1331	del
chr3	982571	982929	359	del
chr3	1032172	1032996	825	dup
chr3	1629482	1629541	60	del
chr3	2311586	2311962	377	del
chr3	2633026	2633354	329	del
chr3	3723307	3723381	75	del
chr3	3873191	3873551	361	del
chr3	4066924	4069576	2653	del
chr3	5275763	5276026	264	del
chr3	6430260	6430629	370	del
chr3	6650094	6654651	4558	del
chr3	6700857	6701262	406	del
chr3	7347006	7347382	377	del
chr3	8325606	8326820	1215	del
chr3	8720152	8721040	889	del
chr3	10397456	10397852	397	del
chr3	11108255	11111900	3646	del
chr3	13141422	13142591	1170	del
chr3	16239400	16241223	1824	del
chr3	17731684	17732027	344	del
chr3	18729944	18730795	852	del
chr3	21457488	21457831	344	del
chr3	21723683	21725991	2309	del
chr3	22092347	22097798	5452	del
chr3	22145142	22145259	118	del
chr3	23764053	23764460	408	del
chr3	24090782	24091063	282	del
chr3	24819514	24819840	327	del
chr3	25030880	25032266	1387	del
chr3	26123847	26123975	129	del
chr3	26450940	26452305	1366	del
chr3	26469887	26469982	96	del
chr3	26786707	26787037	331	del
chr3	32102042	32107904	5863	del
chr3	32806741	32808056	1316	del
chr3	32940758	32940854	97	del
chr3	33300932	33301257	326	del
chr3	33553186	33554149	964	del
chr3	34949478	35271157	321680	del
chr3	36108102	36108454	353	del
chr3	41336622	41337248	627	del
chr3	42838351	42840830	2480	del
chr3	43031102	43031423	322	del
chr3	45609905	45610277	373	del
chr3	45768312	45768693	382	del
chr3	45831051	45831105	55	del
chr3	47490659	47493449	2791	del
chr3	49494273	49494609	337	del
chr3	54024771	54025707	937	dup
chr3	55358446	55358539	94	del
chr3	56604682	56604980	299	del
chr3	61475048	61475386	339	del
chr3	65188826	65214770	25945	del
chr3	67493698	67496820	3123	del
chr3	68634740	68640286	5547	del
chr3	68739652	68747892	8241	del
chr3	70013451	70013889	439	del
chr3	70415100	70415459	360	del
chr3	71242353	71242677	325	del
chr3	73063060	73063569	510	del
chr3	74765412	74765750	339	del
chr3	74789869	74789961	93	del
chr3	75276889	75278910	2022	del
chr3	75583324	75590596	7273	del
chr3	75778050	75778404	355	del
chr3	77342772	77343568	797	del
chr3	78779415	78779726	312	del
chr3	80925263	80926629	1367	del
chr3	81346065	81346401	337	del
chr3	81907492	81907829	338	del
chr3	82691278	82691466	189	del
chr3	82936646	82936977	332	del
chr3	82957260	82957626	367	del
chr3	83853115	83855352	2238	del
chr3	86336090	86336146	57	del
chr3	87482522	87482606	85	del
chr3	88485023	88485081	59	del
chr3	89509707	89516006	6300	del
chr3	90399820	90400674	855	dup
chr3	90452093	90452819	727	dup
[truncated: 1,514 more rows]

## Sheet: Table S5
Table S5. CNV detection tools using whole-genome sequencing data.
Name	Strategy	Input	SampleType	Year	Version	Language	Description	Reference	URL	Cite
BreakDancer	ReadPair	BAM	single-sample	2009	1.4.5	Perl/C++	a clustering-based approach, only uses unique mapped reads and therefore is not able to detect CNVs in low complexity repetitive regions	Chen K, Wallis JW, McLellan MD, et al. BreakDancer: An algorithm for high resolution mapping of genomic structural variation. Nature methods. 2009;6(9):677-681. doi:10.1038/nmeth.1363.	http://gmt.genome.wustl.edu/packages/breakdancer/	938
PEMer	ReadPair	FASTA	single-sample	2009		Perl/Python	utilizes a clustering based strategy to detect SVs/CNVs and is applicable to serveral different next-generation DNA sequencing platform	Korbel JO, Abyzov A, Mu XJ, et al. PEMer: a computational framework with simulation-based error models for inferring genomic structural variants from massive paired-end sequencing data. Genome Biology. 2009;10(2):R23. doi:10.1186/gb-2009-10-2-r23.	http://sv.gersteinlab.org/pemer/	235
VariantionHunter	ReadPair	DIVET	single-sample	2010		C	a complete and novel formulation to discover both loci and classes of transposons inserted into genomes sequenced with high-throughput sequencing technologies.	Hormozdiari F, Hajirasouliha I, Dao P, et al. Next-generation VariationHunter: combinatorial algorithms for transposon insertion discovery. Bioinformatics. 2010;26(12):i350-i357. doi:10.1093/bioinformatics/btq216.	http://compbio.cs.sfu.ca/strvar.htm	200
commonLAW	ReadPair	BAM	multiple-samples	2011		C++	a maximum parsimony, compares all the samples to a reference genome simultaneously to obtain more accurate SVs approach	Hormozdiari F, Hajirasouliha I, McPherson A, Eichler EE, Sahinalp SC. Simultaneous structural variation discovery among multiple paired-end sequenced genomes. Genome Research. 2011;21(12):2203-2212. doi:10.1101/gr.120501.111.	http://compbio.cs.sfu.ca/strvar.htm	61
GASV	ReadPair	BAM		2009		Java	This approach represents the uncertainty in measurement of a structural variant as a polygon in the plane, and identifies measurements supporting the same variant by computing intersections of polygons.	Sindi S, Helman E, Bashir A, Raphael BJ. A geometric approach for classification and comparison of structural variants. Bioinformatics. 2009;25(12):i222-i230. doi:10.1093/bioinformatics/btp208.	http://code.google.com/p/gasv	154
AGE	SplitRead	FASTA	single-sample	2011	v0.4	C++	Using a local alignment algorithm similar to Smith-Waterman, AGE can simultaneously align two sequences accurately.	Abyzov A, Gerstein M. AGE: defining breakpoints of genomic structural variants at single-nucleotide resolution, through optimal alignments with gap excision.Bioinformatics. 2011;27(5):595-603. doi:10.1093/bioinformatics/btq713.	http://sv.gersteinlab.org/age	81
Pindel	SplitRead	BAM	single-sample	2009	0.2.5b9, 20160729	C	a pattern growth approach, to detect breakpoints of large deletions and medium-sized insertions from paired-end short reads	Ye K, Schulz MH, Long Q, Apweiler R, Ning Z. Pindel: a pattern growth approach to detect break points of large deletions and medium sized insertions from paired-end short reads. Bioinformatics. 2009;25(21):2865-2871. doi:10.1093/bioinformatics/btp394.	http://gmt.genome.wustl.edu/packages/pindel/	1060
SLOPE	SplitRead	SAM	single-sample	2010		C++	detect structural variants from targeted short-DNA reads, has good performance to pinpoint translocation events by focusing on small, targeted genomic regions	Haley J. Abel, Eric J. Duncavage, Nils Becker, Jon R. Armstrong, Vincent J. Magrini, John D. Pfeifer; SLOPE: a quick and accurate method for locating non-SNP structural variation from targeted next-generation sequence data, Bioinformatics, Volume 26, Issue 21, 1 November 2010, Pages 2684–2688	http://www-genepi.med.utah.edu/suppl/SLOPE	49
Gustaf	SplitRead	FASTA	single-sample	2014	1.0.0	C++	is based on multi-split SVdetection tool that detects all classes of SVs that are ≥30 bp length.	Trappe, K., Emde, A.-K., Ehrlich, H.-C., Reinert, K. (2014). Gustaf: Detecting and correctly classifiying SVs in the NGS twilight zone. Bioinformatics.	http://www.seqan.de/projects/gustaf/	23
PRISM	SplitRead	BAM		2012	1.1.6, 20131229	C	uses a split-alignment approach informed by the mapping of paired-end reads, hence enabling breakpoint identification of multiple SV types, including arbitrary-sized inversions, deletions and tandem duplications.	Jiang,Y.,Wang,Y.,andBrudno,M.(2012).PRISM:pair-readinformedsplit-readmappingforbase-pairleveldetectionofinsertion,deletionandstructural variants. Bioinformatics 28, 2576–2583.doi:10.1093/bioinformatics/bts484	http://compbio.cs.toronto.edu/prism/	74
SVseq2	SplitRead	BAM		2012		C++	supports INDEL calling from low-coverage sequence data, infersa focal region, using the discordant read analysis.	Zhang J, Wang J, Wu Y. An improved approach for accurate and efficient calling of structural variations with low-coverage sequence data. BMC Bioinformatics. 2012;13(Suppl 6):S6. doi:10.1186/1471-2105-13-S6-S6.	http://www.engr.uconn.edu/∼jiz08001/svseq2.html	50
SegSeq	ReadDepth	position	case-control	2009	1.0.1	Matlab	identifies the boundaries of DNA fragments with changed copy numbers by using CBS algorithm between tumor with normal in cancer research	Chiang DY, Getz G, Jaffe DB, et al. High-resolution mapping of copy-number alterations with massively parallel sequencing. Nature methods. 2009;6(1):99-103. doi:10.1038/nmeth.1276.	http://portals.broadinstitute.org/cgi-bin/cancer/publications/pub_paper.cgi?mode=view&paper_id=182	477
CNV-seq	ReadDepth	position	case-control	2009		Perl/R	uses the read coverage of the data and calculates the best window size in which copy ratios between the case and control are significantly different.	Xie C, Tammi MT. CNV-seq, a new method to detect copy number variation using high-throughput sequencing. BMC Bioinformatics. 2009;10:80. doi:10.1186/1471-2105-10-80.	http://tiger.dbs.nus.edu.sg/CNV-seq/	402
RDXplorer	ReadDepth	BAM	multiple-samples	2009	3.2, 20110324	Python/Shell	proposed a novel algorithm using significance testing called EWT (Event-Wise Testing), which provides a high resolution for CNV detection using 100-bp windows	Yoon S, Xuan Z, Makarov V, Ye K, Sebat J. Sensitive and accurate detection of copy number variants using read depth of coverage. Genome Research. 2009;19(9):1586-1592. doi:10.1101/gr.092981.109.	http://rdxplorer.sourceforge.net/	452
BIC-seq	ReadDepth	BAM	case-control	2011		Perl/R	Using the Bayesian information criterion to detect CNVs based on uniquely mapped reads	Xi R, Hadjipanayis AG, Luquette LJ, et al. Copy number variation detection in whole-genome sequencing data using the Bayesian information criterion. Proceedings of the National Academy of Sciences of the United States of America. 2011;108(46):E1128-E1136. doi:10.1073/pnas.1110574108.	http://compbio.med.harvard.edu/Supplements/PNAS11.html	154
CNAseg	ReadDepth	BAM	case-control	2010		R	uses depth of coverage to estimate copy number states and flowcell-to-flowcell variability in cancer and normal samples to control the false positive rate	Ivakhno S, Royce T, Cox AJ, Evers DJ, Cheetham RK, Tavare S: CNAseg–a novel framework for identification of copy number changes in cancer from second-generation sequencing data. Bioinformatics 2010, 26:3051-3058.	http://www.compbio.group.cam.ac.uk/software/cnaseg	89
cm.MOPS	ReadDepth	BAM	multiple-samples	2012	1.24.0	R	proposed a data processing pipeline using a mixture of Poisson models to reduce the FDR in CNV detection	Klambauer G, Schwarzbauer K, Mayr A, et al. cn.MOPS: mixture of Poissons for discovering copy number variations in next-generation sequencing data with a low false discovery rate. Nucleic Acids Research. 2012;40(9):e69. doi:10.1093/nar/gks003.	http://www.bioinf.jku.at/software/cnmops/	200
JointSLM	ReadDepth	BAM	multiple-samples	2011		R	allows to analyse DOC signals from multiple samples simultaneously for the identification of common DNA events (recurrent CNVs) across individuals.	Magi A, Benelli M, Yoon S, Roviello F, Torricelli F. Detecting common copy number variants in high-throughput sequencing data by using JointSLM algorithm. Nucleic Acids Research. 2011;39(10):e65. doi:10.1093/nar/gkr068.	http://nar.oxfordjournals.org/content/suppl/2011/02/16/gkr068.DC1/JointSLM_R_Package.zip	62
ReadDepth	ReadDepth	BED	single-sample	2011		R	Using a binning procedure, readDepth calls copy number variants based on sequence depth, and then invokes a circular binary segmentation algorithm to call segment boundaries.	Miller CA, Hampton O, Coarfa C, Milosavljevic A. ReadDepth: A Parallel R Package for Detecting Copy Number Alterations from Short Sequencing Reads. Aerts S, ed. PLoS ONE. 2011;6(1):e16327. doi:10.1371/journal.pone.0016327.	https://github.com/chrisamiller/readDepth	135
rSW-seq	ReadDepth	position	case-control	2010		C	a method for identification of copy number alterations in a tumor genome compared to its matched control, based on application of Smith-Waterman algorithm to single-end sequencing data	Kim T-M, Luquette LJ, Xi R, Park PJ. rSW-seq: Algorithm for detection of copy number alterations in deep sequencing data. BMC Bioinformatics. 2010;11:432. doi:10.1186/1471-2105-11-432.	http://compbio.med.harvard.edu/Supplements/BMCBioinfo10-2. html	48
CNVnator	ReadDepth	BAM	single-sample	2011	v0.3.3, 20161128	C++	based on combining the established mean-shift approach with additional refinements (multiple-bandwidth partitioning and GC correction) to broaden the range of discovered CNVs	Abyzov A, Urban AE, Snyder M, Gerstein M. CNVnator: An approach to discover, genotype, and characterize typical and atypical CNVs from family and population genome sequencing. Genome Research. 2011;21(6):974-984. doi:10.1101/gr.114876.110.	http://sv.gersteinlab.org/cnvnator/	548
CNAnorm	ReadDepth	position	case-control	2012	1.25.0	R	Identifying contamination level with normal cells	Gusnanto A, Wood HM, Pawitan Y, Rabbitts P, Berri S: Correcting for cancer genome size and tumour cell content enables better estimation of copy number alterations from next-generation sequence data. Bioinformatics 2012, 28:40-47.	http://www.precancer.leeds.ac.uk/cnanorm	101
CMDS	ReadDepth	position	multiple-samples	2010		C	directly analyzes the intensity ratio data to identify RCNAs across a large set of samples, with no prior need of single-sample analysis.	Zhang Q, Ding L, Larson DE, et al. CMDS: a population-based method for identifying recurrent DNA copy number aberrations in cancer from high-resolution data. Bioinformatics. 2010;26(4):464-469. doi:10.1093/bioinformatics/btp708.	https://dsgweb.wustl.edu/qunyuan/software/cmds	50
mrCaNaVar	ReadDepth	SAM	single-sample	2009	v0.51, 20130904	C	A tool to detect large segmental duplications and insertions	Alkan C, Kidd JM, Marques-Bonet T, et al. Personalized Copy-Number and Segmental Duplication Maps using Next-Generation Sequencing. Nature genetics. 2009;41(10):1061-1067. doi:10.1038/ng.437.	http://mrcanavar.sourceforge.net/	613
CNVrd2	ReadDepth		multiple-samples	2014	1.16.0	R	first uses observed read-count ratios to refine segmentation results in one population. Then a linear regression model is applied to adjust the results across multiple populations, in combination with a Bayesian normal mixture model to cluster segmentation scores into groups for individual CN counts.	Nguyen HT, Merriman TR, Black MA. The CNVrd2 package: measurement of copy number at complex loci using high-throughput sequencing data. Frontiers in Genetics. 2014;5:248. doi:10.3389/fgene.2014.00248.	http://www.bioconductor.org/packages/release/bioc/html/CNVrd2.html	11
ERDS	ReadDepth		single-sample	2012	1.1	Perl/C	combines read depth, paired-end information, and polymorphism data primarily by using a paired Hidden Markov Model (HMM). Via different procedures, ERDS can identify CNVs that are in uniquely mappable regions of the genome as well as those that are not.	Zhu M, Need AC, Han Y, et al. Using ERDS to Infer Copy-Number Variants in High-Coverage Genomes. American Journal of Human Genetics. 2012;91(3):408-421. doi:10.1016/j.ajhg.2012.07.004.	http://www.utahresearch.org/mingfuzhu/erds/	54
Magnolya	Assembly	FASTA	multiple-samples	2012	0.15	Python	estimates copy numbers from two or more samples by utilizing a Poisson mixture model	Nijkamp JF, van den Broek MA, Geertman JM, Reinders MJ, Daran JM, de Ridder D: De novo detection of copy number variation by co-assembly. Bioinformatics 2012.	https://sourceforge.net/projects/magnolya/	36
Cortex assembler	Assembly	FASTA	multiple-samples	2012		C	Using alignment of de novo assembled genome to build de Bruijn graph to detect SVs	Iqbal Z, Caccamo M, Turner I, Flicek P, McVean G. De novo assembly and genotyping of variants using colored de Bruijn graphs. Nature genetics. 2012;44(2):226-232. doi:10.1038/ng.1028.	http://cortexassembler.sourceforge.net/	358
NovelSeq	CA (RP+AS)	FASTA/SAM		2010		C	a computational framework to discover the content and location of long novel sequence insertions using paired-end sequencing data generated by the next-generation sequencing platforms	Hajirasouliha I, Hormozdiari F, Alkan C, et al. Detection and characterization of novel sequence insertions using paired-end next-generation sequencing. Bioinformatics. 2010;26(10):1277-1283. doi:10.1093/bioinformatics/btq152.	http://compbio.cs.sfu.ca/strvar.htm	96
HYDRA	CA (RP+AS)	BAM	multiple-samples	2010	v0.5.3, 20100820	Python	applies a soft clustering approach to identify putative SVs and breakpoints and therefore has the potential to be very useful to identify SVs in repeat and duplication regions in the human genome.	Quinlan AR, Clark RA, Sokolova S, et al. Genome-wide mapping and assembly of structural variant breakpoints in the mouse genome. Genome Research. 2010;20(5):623-635. doi:10.1101/gr.102970.109.	https://code.google.com/archive/p/hydra-sv/	219
CNVer	CA (RP+RD)	BAM	single-sample	2010	0.8.1	Perl/C++	a method for CNV detection that supplements the depth-of-coverage with paired-end mapping information, where matepairs mapping discordantly to the reference serve to indicate the presence of variation	Medvedev P, Fiume M, Dzamba M, Smith T, Brudno M. Detecting copy number variation with mated short reads. Genome Research. 2010;20(11):1613-1622. doi:10.1101/gr.106344.110.	http://compbio.cs.toronto.edu/CNVer/	146
GASVPro	CA (RP+RD)	BAM	single-sample	2012	0.9, 20120319	C++	an algorithm combining both paired read and read depth signals into a probabilistic model that can analyze multiple alignments of reads	Sindi SS, Önal S, Peng LC, Wu H-T, Raphael BJ. An integrative probabilistic model for identification of structural variation in sequencing data. Genome Biology. 2012;13(3):R22. doi:10.1186/gb-2012-13-3-r22.	https://code.google.com/archive/p/gasv/	118
GenomeSTRiP	CA (RP+RD)	BAM	multiple-samples	2011		Java/R	an analytical framework for characterizing genome deletion polymorphism in populations, using sequence data that are distributed across hundreds or thousands of genomes	Handsaker RE, Korn JM, Nemesh J, McCarroll SA. Discovery and genotyping of genome structural polymorphism by sequencing on a population scale. Nature genetics. 2011;43(3):269-276. doi:10.1038/ng.768.	http://www.broadinstitute.org/software/genomestrip/	252
SVDetect	CA (RP+RD)	BAM	case-control	2010	0.8b, 20130122	Perl	Applying both sliding-window and clustering strategies, we use anomalously mapped read pairs provided by current short read aligners to localize genomic rearrangements and classify them according to their type, e.g. large insertions–deletions, inversions, duplications and balanced or unbalanced inter-chromosomal translocations	Zeitouni B, Boeva V, Janoueix-Lerosey I, et al. SVDetect: a tool to identify genomic structural variations from paired-end and mate-pair sequencing data. Bioinformatics. 2010;26(15):1895-1896. doi:10.1093/bioinformatics/btq293.	http://svdetect.sourceforge.net/Site/Home.html	156
inGAP-sv	CA (RP+RD)	FASTA/SAM	single-sample	2011		Java	utilizes both PEM and coverage of depth strategies to identify different types of SVs	Qi J, Zhao F. inGAP-sv: a novel scheme to identify and visualize structural variation from paired end mapping data. Nucleic Acids Research. 2011;39(Web Server issue):W567-W575. doi:10.1093/nar/gkr506.	http://ingap.sourceforge.net/	64
Svseq	CA (RP+SR)	FASTQ/BAM	multiple-samples	2011	0.1	C	finding deletions with exact breakpoints from low-coverage next-generation sequencing data	Zhang J, Wu Y: SVseq: an approach for detecting exact breakpoints of deletions with low-coverage sequence data. Bioinformatics 2011, 27:3228-3234.	http://www.engr.uconn.edu/~jiz08001/svseq.html	35
cnvHiTSeq	CA (RP+RD+SR)	BAM	multiple-samples	2012	0.1.2, 20130530	Java	an integrative approach to sequencing-based CNV detection and genotyping that jointly models all available NGS features at the population level	Bellos E, Johnson MR, M Coin LJ. cnvHiTSeq: integrative models for high-resolution copy number variation detection and genotyping using population sequencing data. Genome Biology. 2012;13(12):R120. doi:10.1186/gb-2012-13-12-r120.	https://sourceforge.net/projects/cnvhitseq/	25
Clever-sv	CA (RP+SR)	BAM	triple-samples	2013		C++	an approach that accurately discovers and genotypes indels longer than 30 bp from contemporary NGS reads with a special focus on family data	Marschall T, Hajirasouliha I, Schönhuth A. MATE-CLEVER: Mendelian-inheritance-aware discovery and genotyping of midsize and long indels. Bioinformatics. 2013;29(24):3143-3150. doi:10.1093/bioinformatics/btt556.	https://code.google.com/p/clever-sv	43
DELLY	CA (RP+SR)	BAM	single-sample	2012	0.7.8	C++/R	integrates short insert paired-ends, long-range mate-pairs and split-read alignments to accurately delineate genomic rearrangements at single-nucleotide resolution	Rausch T, Zichner T, Schlattl A, Stütz AM, Benes V, Korbel JO. DELLY: structural variant discovery by integrated paired-end and split-read analysis. Bioinformatics. 2012;28(18):i333-i339. doi:10.1093/bioinformatics/bts378.	https://github.com/dellytools/delly	478
Gindel	CA (RP+RD+SR)	BAM	multiple-samples	2014		C++	a new indel genotype calling approach from low coverage population sequence reads that not only works for insertions and both short and long deletions	Chu C, Zhang J, Wu Y. GINDEL: Accurate Genotype Calling of Insertions and Deletions from Low Coverage Population Sequence Reads. Belshaw R, ed. PLoS ONE. 2014;9(11):e113324. doi:10.1371/journal.pone.0113324.	https://sourceforge.net/projects/gindel/	10
LUMPY	CA (RP+RD+SR)	BAM	single-sample	2014	0.2.13	C++	a novel and general probabilistic SV discovery framework that naturally integrates multiple SV detection signals, including those generated from read alignments or prior evidence, and that can readily adapt to any additional source of evidence that may become available with future technological advances	Layer RM, Chiang C, Quinlan AR, Hall IM. LUMPY: a probabilistic framework for structural variant discovery. Genome Biology. 2014;15(6):R84. doi:10.1186/gb-2014-15-6-r84.	https://github.com/arq5x/lumpy-sv	247
PSCC	CA (RP+RD)	BAM	multiple-samples	2014		Perl	a new bioinformatics method to detect CNVs using population-scale LCS	Li X, Chen S, Xie W, et al. PSCC: Sensitive and Reliable Population-Scale Copy Number Variation Detection Method Based on Low Coverage Sequencing. Torkamani A, ed. PLoS ONE. 2014;9(1):e85096. doi:10.1371/journal.pone.0085096.	http://public.genomics.org.cn/BGI/PSCC/	14
SoftSearch	CA (RP+SR)	BAM	single-sample	2013		Perl	utilizes SR and RP strategies for detecting SVs to increase sensitivity	Hart SN, Sarangi V, Moore R, et al. SoftSearch: Integration of Multiple Sequence Features to Identify Breakpoints of Structural Variations. Tang H, ed. PLoS ONE. 2013;8(12):e83356. doi:10.1371/journal.pone.0083356.	https://code.google.com/p/softsearch	29
CNVcaller		BAM	multiple-samples	2017	0.1	Perl/Python		Wang X, Zheng Z, Cai Y, et al. CNVcaller: highly efficient and widely applicable software for detecting copy number variations in large populations. GigaScience. 2017;6(12):1-12. doi:10.1093/gigascience/gix115.	https://github.com/JiangYuLab/CNVcaller	0
Notes: CA = Combination of approaches, RP = ReadPair, SR = SplitRead, RD = ReadDepth, AS = Assembly. Blank means no accurate information yet.
